# Supplementary material for: The lipid bilayer strengthens the cooperative network of membrane proteins
Source: Sci Adv. 2025 Jul 2;11(27):eadv9568. doi: 10.1126/sciadv.adv9568 (PMC12219509; doi:10.1126/sciadv.adv9568)
Supplement: Supplementary file 2 — Dataset S1 [file sciadv.adv9568_dataset_s1.zip]

Archive with 1 entries (1 files):
- adv9568_dataset_s1.xlsx
