# Supplementary material for: The lipid bilayer strengthens the cooperative network of membrane proteins
Source: Sci Adv. 2025 Jul 2;11(27):eadv9568. doi: 10.1126/sciadv.adv9568 (PMC12219509; doi:10.1126/sciadv.adv9568)
Supplement: Supplementary file 2 — Dataset S1 [file sciadv.adv9568_dataset_s1.zip › adv9568_dataset_s1.xlsx]

## Sheet: Fig 1D
GlpG Activity Summary
GlpG Activity
95N172M								172M267C
Starting from Native				Starting from Denatured				Starting from Native				Starting from Denatured
[mSA-51S] (uM)	Native fraction_Mean	Native fraction_error		[mSA-51S] (uM)	Native fraction_Mean	Native fraction_error		[mSA-51S] (uM)	Native fraction_Mean	Native fraction_error		[mSA-51S] (uM)	Native fraction_Mean	Native fraction_error
1.2	0.673037	0.159836		1.2	0.856011	0.027376		1.2	0.795306	0.039872		1.2	0.781306	0.0347018
2.2	0.696307	0.0412746		2.2	0.721317	0.101387		2.2	0.798933	0.044861		2.2	0.829874	0.0356688
3.2	0.491583	0.0290716		3.2	0.602749	0.091455		3.2	0.710289	0.0308981		3.2	0.62271	0.0324255
6.2	0.433446	0.118475		6.2	0.478695	0.0398434		6.2	0.691518	0.0375385		6.2	0.632173	0.0264597
8.2	0.334969	0.074251		8.2	0.352362	0.108947		11.2	0.314526	0.0138036		8.2	0.506745	0.0240277
11.2	0.21447	0.000754804		11.2	0.323398	0.0266245		21.2	0.272242	0.0109489		11.2	0.3695	0.0150148
21.2	0.164993	0.0101453		21.2	0.229866	0.077223		31.2	0.220796	0.0085735		21.2	0.229292	0.00944289
31.2	0.136196	0.0175058		31.2	0.203899	0.0124279		41.2	0.138881	0.00498933		31.2	0.204675	0.00725775
41.2	0.132743	0.0645212		41.2	0.196715	0.0600024						41.2	0.138658	0.00787695
GlpG activity								GlpG activity
95N172M								172M267C
Starting from Native				Starting from Denatured				Starting from Native					Starting from Denatured
Take 1				Take 1				Take 1				Take 1
mSA conc	Activity_slope	Activity_slope_error		mSA conc	Activity_slope	Activity_slope_error		mSA conc	Activity_slope	Activity_slope_error		mSA conc	Activity_slope	Activity_slope_error
0	40.172	1.63647		0	40.172	1.63647		1.2	30.6755	1.53789		1.2	30.674	1.36239
1.2	42.325	2.09745		1.2	37.4221	1.91876		2.2	30.7327	1.72568		2.2	31.4544	1.35194
2.2	46.4455	2.49765		2.2	33.8568	1.1834		3.2	29.3333	1.27602		3.2	28.1257	1.46455
3.2	40.109	1.58655		3.2	31.7304	1.40726		6.2	29.037	1.57625		6.2	28.2778	1.18357
6.2	41.2593	2.09867		6.2	30.0613	1.28744		8.2	28.8635	1.13636		8.2	26.2624	1.24525
8.2	38.0285	1.57068		8.2	26.7215	0.94391		11.2	23.0854	1.01315		11.2	24.0571	0.97757
11.2	33.7338	1.47417		11.2	27.279	1.0411		21.2	22.4179	0.90159		21.2	21.8043	0.89796
21.2	32.3098	1.41139		21.2	24.814	1.16672		31.2	21.6057	0.83895		31.2	21.4087	0.75915
31.2	32.0797	1.62389		31.2	25.1924	1.16834		41.2	20.3125	0.72973		41.2	20.348	1.15594
41.2	32.8215	1.6847		41.2	26.0318	1.23371
Take 2				Take 2
mSA conc	Activity_slope	Activity_slope_error		mSA conc	Activity_slope	Activity_slope_error
0	32.2752	1.87012		0	32.2752	1.87012
1.2	37.6885	1.45825		1.2	24.9517	1.36508
2.2	26.8737	1.09522		2.2	19.0012	1.07296
4.2	41.8083	1.51908		4.2	21.8603	1.18379
8.2	28.6835	1.36253		8.2	18.5166	0.62053
11.2	25.1017	1.32304		11.2	18.2074	0.54408
16.2	24.8417	1.38229		16.2	17.3965	0.64851
21.2	25.591	1.38037		21.2	17.111	1.00878
31.2	26.6893	1.32012		31.2	15.754	0.80517
46.2	24.3307	1.13899		46.2	15.3647	0.58866
GlpG Fluorescence Summary
Pyrene fluorescence
95N172M								172M267C
Starting from Native				Starting from Denatured				Starting from Native				Starting from Denatured
[mSA-51S] (uM)	Native fraction_Mean	Native fraction_error		[mSA-51S] (uM)	Native fraction_Mean	Native fraction_error		[mSA-51S] (uM)	Native fraction_Mean	Native fraction_error		[mSA-51S] (uM)	Native fraction_Mean	Native fraction_error
0	1.29351	0.135474		1.2	0.803564	0.0651761		0	1.80442	0.0148297		1.2	0.791215	0.039773
0.3	1.16381	0.0593682		2.2	0.684053	0.076635		0.3	1.52924	0.0308662		2.2	0.669114	0.0453899
0.6	1.04076	0.0819946		4.2	0.532445	0.0843592		0.6	1.20184	0.0462591		4.2	0.551775	0.0811439
1.2	0.851827	0.0283925		6.2	0.443027	0.0873536		1	1.00807	0.0306517		8.2	0.374601	0.0683753
2.2	0.759263	0.0417049		11.2	0.316981	0.0840108		1.2	0.725496	0.112458		11.2	0.318806	0.0688489
4.2	0.620394	0.0598237		21.2	0.192546	0.0532015		2.2	0.587721	0.123379		16.2	0.244397	0.0611805
6.2	0.526879	0.0637862		31.2	0.141285	0.042247		4.2	0.464756	0.149116		21.2	0.175986	0.0289154
11.2	0.38578	0.0582923		41.2	0.117023	0.042075		8.2	0.31254	0.122396		31.2	0.128983	0.0246256
21.2	0.255553	0.0422883		51.2	0.0816812	0.0240033		11.2	0.259023	0.110287		41.2	0.104009	0.0241765
31.2	0.19013	0.0343094						16.2	0.201367	0.0940405
41.2	0.147755	0.031358						21.2	0.138545	0.0533964
51.2	0.110987	0.0421605						31.2	0.0959335	0.0372716
								41.2	0.0805931	0.0343374
Pyr fluorescence
95N172M
Take 1							Take 2							Take 3								Take 4
mSA_conc	Starting from native	mSA_conc	Starting from denatured				mSA_conc	Native	mSA_conc	Denarured				mSA_conc	Native	mSA_conc	Denarured					mSA_conc	Native	mSA_conc	Denarured
0	2.09011	0	3.00305				0	1.26943	0	1.87564				1.2	0.847897	1.2	0.996909					1.2	0.805185	1.2	0.898338
1.2	0.828437	1.2	0.862601				1.25	0.888851	1.25	0.953174				2.2	0.697948	2.2	0.642404					2.2	0.828435	2.2	0.588421
2.2	0.722941	2.2	0.735921				2.25	0.797472	2.25	0.767812				4.2	0.620151	4.2	0.566485					4.2	0.62282	4.2	0.406099
4.2	0.560179	4.2	0.583525				3.25	0.773733	3.25	0.640303				8.2	0.333925	8.2	0.34312					8.2	0.437437	8.2	0.27695
6.2	0.464037	6.2	0.509002				6.25	0.60844	6.25	0.517075				11.2	0.337146	11.2	0.275773					11.2	0.388926	11.2	0.237854
11.2	0.335384	11.2	0.398913				11.25	0.461634	11.25	0.365546				16.2	0.232057	16.2	0.180553					16.2	0.283926	16.2	0.151772
21.2	0.23325	21.2	0.233656				21.25	0.329417	21.25	0.26971				21.2	0.148199	21.2	0.137193					21.2	0.247329	21.2	0.112336
31.2	0.175441	31.2	0.176782				31.25	0.225447	31.25	0.158793				31.2	0.111199	31.2	0.166626					31.2	0.167029	31.2	0.098966
41.2	0.126685	41.2	0.163709				41.25	0.187705	41.25	0.133839				46.2	0.0554731	46.2	0.0965885					46.2	0.155495	46.2	0.058723
51.2	0.0594911	51.2	0.0764385				51.25	0.171952	51.25	0.111731
Pyrene fluorescence
172M267C
Take 1							Take 2							Take 3
mSA_conc	Native	mSA_conc	Denarured				mSA_conc	Native	mSA_conc	Denarured				mSA_conc	Native	mSA_conc	Denarured
0	1.45729	0	2.79935				1.2	0.595726	1.2	0.74743				0		0
1.2	0.794475	1.2	0.825109				2.2	0.445604	2.2	0.617468				1.2	0.786286	1.2	0.801106
2.2	0.650136	2.2	0.702669				4.2	0.29628	4.2	0.458145				2.2	0.667422	2.2	0.687205
4.2	0.518211	4.2	0.595519				8.2	0.177391	8.2	0.302196				3.2	0.579776	3.2	0.601661
8.2	0.344308	8.2	0.38354				11.2	0.136355	11.2	0.240738				6.2	0.41592	6.2	0.438068
11.2	0.290736	11.2	0.344836				16.2	0.0984115	16.2	0.179795				8.2	0.349979	8.2	0.370845
16.2	0.22295	16.2	0.25194				21.2	0.0769882	21.2	0.143474				11.2	0.28274	11.2	0.301456
21.2	0.166288	21.2	0.198825				31.2	0.053636	31.2	0.102188				21.2	0.172359	21.2	0.18566
31.2	0.1102	31.2	0.150624				41.2	0.0411533	41.2	0.0793534				31.2	0.123964	31.2	0.134136
41.2	0.103838	41.2	0.127676											41.2	0.0967879	41.2	0.104997
Unhindered binding
[mSA-E51S]	PG	GV		Fitting equation
0	1.29351	1.80442		f(x) = A1*1/(1+(Ka+Ka/exp(-G/592))*1/(0.000001*x))+A2
0.1	1.22883	1.71421		Constraint
0.2	1.16416	1.62399		Ka = 0.000000000052
0.3	1.09949	1.53377
0.4	1.03481	1.44355
0.5	0.97014	1.35333
0.6	0.905468	1.26312
0.7	0.840796	1.1729
0.8	0.776125	1.08269
0.9	0.711455	0.992472
1	0.646786	0.902259
2	0.00658071	0.00918001
3	6.72906e-05	9.38695e-05
4	3.36488e-05	4.69397e-05
5	2.2433e-05	3.12938e-05
6	1.68249e-05	2.34706e-05
7	1.346e-05	1.87766e-05
8	1.12167e-05	1.56472e-05
9	9.61435e-06	1.34119e-05
10	8.41257e-06	1.17354e-05
12	6.73007e-06	9.38836e-06
14	5.60839e-06	7.82364e-06
16	4.8072e-06	6.70599e-06
18	4.2063e-06	5.86774e-06
20	3.73894e-06	5.21577e-06
25	2.92613e-06	4.08191e-06
30	2.4036e-06	3.353e-06
35	2.03942e-06	2.84497e-06
40	1.77108e-06	2.47063e-06
45	1.56514e-06	2.18335e-06
50	1.4021e-06	1.95592e-06
55	1.26983e-06	1.7714e-06

## Sheet: Fig 1E
N: Native/D: Denatured
Time_95/172_DEER_N	95/172_DEER_N	95/172_DEER_N_fit	95/172_DEER_N_offset	95/172_DEER_N_raw	95/172_DEER_N_background		Time_95/172_DEER_D	95/172_DEER_D	95/172_DEER_D_fit	95/172_DEER_D_offset	95/172_DEER_D_raw	95/172_DEER_D_background		Dist_95/172_Dist_N	95/172_Dist_N	95/172_Dist_N_err	95/172_Dist_Nf	95/172_Dist_Nf_err	Distance*Fraction	Variance				Dist_95/172_Dist_D	95/172_Dist_D	95/172_Dist_D_err	95/172_Dist_Df	95/172_Dist_Df_err	Distance*Fraction	Variance				Time_172/267_DEER_N	172/267_DEER_N	172/267_DEER_N_fit	172/267_DEER_N_offset	172/267_DEER_N_raw	172/267_DEER_N_background		Time_172/267_DEER_D	172/267_DEER_D	172/267_DEER_D_fit	172/267_DEER_D_offset	172/267_DEER_D_raw	172/267_DEER_D_background		Dist_172/267_Dist_N	172/267_Dist_N
-0.176	0.727787	0.733195	0.646457	0.723876	0.642983		-0.198	0.969687	0.974268	0.934382	0.95327	0.918563		15	0	0.018854	0	0.000450195	0	0	Mean_d	32.6822		15	7e-06	0.298048	1.47929e-07	0.00629857	2.21894e-06	7.50224e-05	Mean_d	37.5167		-0.171	0.815747	0.824312	0.755588	0.805523	0.746118		-0.177202	0.920278	0.919078	0.790727	0.904267	0.77697		15	0.248045
-0.16	0.743588	0.739632	0.646457	0.740123	0.643444		-0.182	0.972102	0.975369	0.934382	0.956287	0.919181		15.4271	0.052997	0.020517	0.00126546	0.000489904	0.0195224	0.377552	Variance	149.596		15.4271	0.027059	0.271204	0.000571831	0.00573129	0.00882171	0.279108	Variance	222.848		-0.155	0.824167	0.830228	0.755588	0.814254	0.7465		-0.161202	0.907358	0.922974	0.790727	0.893125	0.778323		15.4271	0.286
-0.144	0.74334	0.74792	0.646457	0.740406	0.643906		-0.166	0.981606	0.976539	0.934382	0.966286	0.9198		15.8543	0.1066	0.023819	0.00254539	0.000568749	0.0403553	0.722327	STD	12.2309		15.8543	0.053641	0.246457	0.00113358	0.00520831	0.0179721	0.532108	STD	14.9281		-0.139	0.831774	0.837339	0.755588	0.82219	0.746882		-0.145202	0.927624	0.926878	0.790727	0.914664	0.779679		15.8543	0.324191
-0.128	0.759372	0.758882	0.646457	0.756917	0.644367		-0.15	0.978195	0.977808	0.934382	0.963577	0.920419		16.2814	0.161145	0.027752	0.00384781	0.000662661	0.0626478	1.03726				16.2814	0.078421	0.224044	0.00165725	0.00473466	0.0269824	0.747549				-0.123	0.848518	0.845986	0.755588	0.839171	0.747264		-0.129202	0.927139	0.930375	0.790727	0.915779	0.781038		16.2814	0.362492
-0.112	0.773513	0.773382	0.646457	0.771565	0.644829		-0.134	0.977445	0.97923	0.934382	0.963487	0.921038		16.7085	0.216775	0.031592	0.00517614	0.000754352	0.0864858	1.32368	Most Probable d	24.397		16.7085	0.101246	0.204416	0.00213961	0.00431987	0.0357497	0.926699	Most Probable d	56.8593		-0.107	0.858047	0.857115	0.755588	0.849029	0.747647		-0.113202	0.938785	0.934195	0.790727	0.928898	0.782399		16.7085	0.400911
-0.096	0.79438	0.792328	0.646457	0.792948	0.645292		-0.118	0.977642	0.980867	0.934382	0.964329	0.921658		17.1357	0.273487	0.03492	0.00653031	0.000833818	0.111901	1.58195	Median d	28.2412		17.1357	0.12272	0.188003	0.00259341	0.00397302	0.0444398	1.07762	Median d	43.6181		-0.091	0.881083	0.871091	0.755588	0.87227	0.74803		-0.097202	0.937366	0.938883	0.790727	0.92911	0.783762		17.1357	0.43927
-0.08	0.806715	0.817027	0.646457	0.805837	0.645754		-0.102	0.998558	0.982769	0.934382	0.985623	0.922278		17.5628	0.331217	0.03751	0.00790878	0.000895662	0.1389	1.81217				17.5628	0.143506	0.174986	0.00303268	0.00369793	0.0532623	1.20788				-0.075	0.8745	0.887975	0.755588	0.866197	0.748413		-0.081202	0.944846	0.943869	0.790727	0.938156	0.785128		17.5628	0.47727
-0.064	0.849321	0.849324	0.646457	0.849005	0.646217		-0.086	0.981598	0.984996	0.934382	0.969535	0.922899		17.99	0.389834	0.039257	0.00930843	0.000937376	0.167458	2.01421				17.99	0.162743	0.165179	0.00343921	0.00349069	0.0618712	1.31179				-0.059	0.91426	0.908597	0.755588	0.906042	0.748796		-0.065202	0.932574	0.948651	0.790727	0.927585	0.786496		17.99	0.515331
-0.048	0.897632	0.890139	0.646457	0.897942	0.64668		-0.07	0.987195	0.987636	0.934382	0.97572	0.92352		18.4171	0.449076	0.040141	0.010723	0.000958484	0.197487	2.18751				18.4171	0.180432	0.158295	0.00381302	0.00334521	0.0702248	1.39145				-0.043	0.939037	0.934814	0.755588	0.931073	0.74918		-0.049202	0.964636	0.956005	0.790727	0.961146	0.787866		18.4171	0.554491
-0.032	0.943653	0.937113	0.646457	0.944655	0.647144		-0.054	0.991034	0.99076	0.934382	0.980174	0.924142		18.8442	0.508518	0.040221	0.0121424	0.000960395	0.228813	2.33112				18.8442	0.196904	0.153958	0.00416112	0.00325356	0.0784131	1.45134				-0.027	0.97387	0.965601	0.755588	0.966105	0.749563		-0.033202	0.968727	0.968662	0.790727	0.966904	0.789239		18.8442	0.595439
-0.016	0.986713	0.980736	0.646457	0.988469	0.647608		-0.038	1.00425	0.994266	0.934382	0.993917	0.924764		19.2714	0.567598	0.039609	0.0135531	0.000945781	0.261186	2.444				19.2714	0.212273	0.151712	0.00448591	0.00320609	0.0864496	1.49387				-0.011	0.977074	0.994003	0.755588	0.96978	0.749947		-0.017202	0.994102	0.987158	0.790727	0.99396	0.790614		19.2714	0.638421
0	0.997508	1	0.646457	1	0.648072		-0.022	1.00972	0.997728	0.934382	1	0.925386		19.6985	0.625796	0.038458	0.0149427	0.000918298	0.294349	2.52591				19.6985	0.227283	0.150967	0.00480311	0.00319035	0.0946141	1.5255				0.005	1.00733	1	0.755588	1	0.750091		-0.001202	0.998403	1	0.790727	1	0.791992		19.6985	0.682456
0.016	0.970461	0.980736	0.646457	0.972188	0.647608		-0.006	1.00426	1	0.934382	0.995264	0.926009		20.1256	0.682445	0.03695	0.0162954	0.00088229	0.327955	2.57654				20.1256	0.243535	0.151134	0.00514656	0.00319388	0.103578	1.55717				0.021	0.988834	0.977364	0.755588	0.981139	0.749707		0.014798	0.984829	0.990029	0.790727	0.984947	0.790821		20.1256	0.726139
0.032	0.937702	0.937113	0.646457	0.938698	0.647144		0.01	0.99461	0.999638	0.934382	0.985532	0.925853		20.5528	0.736722	0.035276	0.0175914	0.000842318	0.361552	2.59571				20.5528	0.261921	0.151712	0.00553511	0.00320609	0.113762	1.59349				0.037	0.936043	0.945976	0.755588	0.928283	0.749324		0.030798	0.974589	0.971104	0.790727	0.97301	0.789445		20.5528	0.768714
0.048	0.892288	0.890139	0.646457	0.892596	0.64668		0.026	0.978153	0.996913	0.934382	0.968573	0.925231		20.9799	0.787871	0.03363	0.0188127	0.000803015	0.394689	2.58413				20.9799	0.282904	0.152387	0.00597854	0.00322036	0.125429	1.63558				0.053	0.898875	0.917748	0.755588	0.890967	0.74894		0.046798	0.950919	0.957545	0.790727	0.947727	0.788072		20.9799	0.809035
0.064	0.849425	0.849324	0.646457	0.84911	0.646217		0.042	0.994958	0.993368	0.934382	0.984551	0.924608		21.407	0.83507	0.032179	0.0199398	0.000768368	0.426851	2.54294				21.407	0.307458	0.152916	0.00649743	0.00323153	0.139091	1.68691				0.069	0.916378	0.895153	0.755588	0.907851	0.748557		0.062798	0.949764	0.949484	0.790727	0.94493	0.786702		21.407	0.845751
0.08	0.814356	0.817027	0.646457	0.813471	0.645754		0.058	0.986395	0.989935	0.934382	0.975421	0.923986		21.8342	0.877683	0.031044	0.0209573	0.000741267	0.457584	2.47435				21.8342	0.335717	0.153215	0.00709462	0.00323785	0.154905	1.7456				0.085	0.862559	0.877078	0.755588	0.854095	0.748174		0.078798	0.949321	0.944585	0.790727	0.942846	0.785333		21.8342	0.878502
0.096	0.79906	0.792328	0.646457	0.797619	0.645292		0.074	0.984116	0.986931	0.934382	0.972513	0.923365		22.2613	0.914951	0.030277	0.0218471	0.000722952	0.486346	2.3806				22.2613	0.368001	0.153214	0.00777687	0.00323783	0.173123	1.81067				0.101	0.869847	0.862018	0.755588	0.86087	0.747791		0.094798	0.941197	0.939634	0.790727	0.933151	0.783967		22.2613	0.907626
0.112	0.771158	0.773382	0.646457	0.769216	0.644829		0.09	0.982952	0.984405	0.934382	0.970709	0.922744		22.6884	0.946124	0.029863	0.0225915	0.000713067	0.512566	2.26437				22.6884	0.403003	0.152724	0.00851656	0.00322748	0.193227	1.87343				0.117	0.862806	0.849831	0.755588	0.853466	0.747408		0.110798	0.936037	0.934852	0.790727	0.926422	0.782604		22.6884	0.934053
0.128	0.755062	0.758882	0.646457	0.752621	0.644367		0.106	0.979009	0.982266	0.934382	0.966165	0.922123		23.1156	0.970603	0.029738	0.023176	0.000710082	0.535727	2.12897				23.1156	0.438173	0.15157	0.0092598	0.00320309	0.214046	1.92129				0.133	0.821413	0.840352	0.755588	0.812105	0.747025		0.126798	0.937569	0.930896	0.790727	0.926324	0.781242		23.1156	0.957613
0.144	0.740896	0.74792	0.646457	0.737971	0.643906		0.122	0.981419	0.980435	0.934382	0.967892	0.921503		23.5427	0.987928	0.029821	0.0235897	0.000712064	0.555365	1.97813				23.5427	0.470531	0.149837	0.00994361	0.00316647	0.2341	1.94263				0.149	0.843529	0.832753	0.755588	0.833543	0.746643		0.142798	0.927829	0.92743	0.790727	0.915106	0.779884		23.5427	0.977399
0.16	0.741068	0.739632	0.646457	0.737614	0.643444		0.138	0.975182	0.978857	0.934382	0.961094	0.920883		23.9698	0.997764	0.03001	0.0238245	0.000716577	0.571071	1.8158				23.9698	0.497345	0.147723	0.0105103	0.00312179	0.251929	1.92975				0.165	0.818837	0.82639	0.755588	0.808729	0.746261		0.158798	0.935093	0.923573	0.790727	0.920667	0.778527		23.9698	0.992266
0.176	0.734911	0.733195	0.646457	0.730962	0.642983		0.154	0.976283	0.977479	0.934382	0.961532	0.920264		24.397	1	0.030217	0.0238779	0.00072152	0.58255	1.64615				24.397	0.51772	0.145597	0.0109408	0.00307686	0.266924	1.88416				0.181	0.822393	0.821218	0.755588	0.811826	0.745879		0.174798	0.917502	0.919644	0.790727	0.901775	0.777173		24.397	1
0.192	0.727514	0.728082	0.646457	0.723086	0.642523		0.17	0.981142	0.976239	0.934382	0.965668	0.919645		24.8241	0.994756	0.03039	0.0237527	0.000725651	0.58964	1.47337				24.8241	0.531316	0.143829	0.0112282	0.0030395	0.278729	1.80982				0.197	0.829684	0.817161	0.755588	0.818604	0.745497		0.190798	0.919125	0.916084	0.790727	0.901799	0.775821		24.8241	0.999291
0.208	0.725743	0.723963	0.646457	0.720809	0.642063		0.186	0.977646	0.975089	0.934382	0.96158	0.919026		25.2513	0.982272	0.030527	0.0234546	0.000728922	0.592259	1.30135				25.2513	0.538405	0.1427	0.011378	0.00301564	0.287308	1.71264				0.213	0.816554	0.813773	0.755588	0.805237	0.745116		0.206798	0.912647	0.912704	0.790727	0.893886	0.774472		25.2513	0.990359
0.224	0.716293	0.720573	0.646457	0.710914	0.641603		0.202	0.968089	0.974001	0.934382	0.951539	0.918408		25.6784	0.962834	0.030678	0.0229905	0.000732527	0.590359	1.1335				25.6784	0.53774	0.14232	0.0113639	0.00300761	0.291807	1.59349				0.229	0.822571	0.810818	0.755588	0.810755	0.744734		0.222798	0.895426	0.909067	0.790727	0.875493	0.773125		25.6784	0.974894
0.24	0.721005	0.717632	0.646457	0.715078	0.641143		0.218	0.966471	0.972955	0.934382	0.94931	0.917791		26.1055	0.936894	0.030912	0.0223711	0.000738115	0.584009	0.972853				26.1055	0.528753	0.142649	0.011174	0.00301456	0.291703	1.45586				0.245	0.789145	0.808358	0.755588	0.777411	0.744353		0.238798	0.90603	0.905438	0.790727	0.884321	0.77178		26.1055	0.955206
0.256	0.710696	0.714979	0.646457	0.704348	0.640684		0.234	0.979858	0.971925	0.934382	0.961812	0.917173		26.5327	0.905234	0.031279	0.0216151	0.000746878	0.573507	0.822154				26.5327	0.512109	0.143479	0.0108223	0.00303211	0.287144	1.30648				0.261	0.801711	0.806401	0.755588	0.789387	0.743972		0.254798	0.903437	0.9021	0.790727	0.880255	0.770437		26.5327	0.933233
0.272	0.721374	0.712541	0.646457	0.714419	0.640225		0.25	0.971538	0.970892	0.934382	0.953004	0.916556		26.9598	0.868693	0.031789	0.0207426	0.000759056	0.559216	0.683467				26.9598	0.489354	0.144572	0.0103414	0.0030552	0.278802	1.15325				0.277	0.789885	0.804661	0.755588	0.777344	0.743591		0.270798	0.902299	0.898866	0.790727	0.877618	0.769097		26.9598	0.911455
0.288	0.717422	0.710263	0.646457	0.709996	0.639766		0.266	0.969398	0.969848	0.934382	0.950265	0.91594		27.3869	0.828052	0.032408	0.0197722	0.000773836	0.541499	0.558142				27.3869	0.460384	0.145656	0.00972918	0.00307811	0.266452	0.998982				0.293	0.799276	0.803064	0.755588	0.786184	0.743211		0.286798	0.894544	0.895457	0.790727	0.868562	0.76776		27.3869	0.892099
0.304	0.710737	0.708048	0.646457	0.702877	0.639308		0.282	0.96885	0.96879	0.934382	0.949089	0.915324		27.8141	0.784155	0.03306	0.018724	0.000789405	0.520791	0.446985				27.8141	0.425426	0.146373	0.00899042	0.00309326	0.25006	0.846943				0.309	0.817396	0.801686	0.755588	0.803595	0.74283		0.302798	0.899935	0.892109	0.790727	0.872276	0.766424		27.8141	0.875414
0.32	0.702815	0.705862	0.646457	0.694544	0.63885		0.298	0.963095	0.967713	0.934382	0.942817	0.914708		28.2412	0.737993	0.033652	0.0176218	0.00080354	0.49766	0.350335				28.2412	0.386173	0.146296	0.0081609	0.00309164	0.230474	0.702621				0.325	0.821933	0.80056	0.755588	0.807642	0.74245		0.318798	0.890066	0.889012	0.790727	0.86121	0.765091		28.2412	0.860514
0.336	0.709549	0.703701	0.646457	0.700697	0.638392		0.314	0.969876	0.966618	0.934382	0.948817	0.914093		28.6683	0.690517	0.034096	0.0164881	0.000814142	0.472687	0.268002				28.6683	0.344139	0.144965	0.0072726	0.00306351	0.208493	0.569822				0.341	0.815845	0.799464	0.755588	0.80125	0.74207		0.334798	0.88795	0.885984	0.790727	0.857668	0.76376		28.6683	0.845324
0.352	0.696339	0.701584	0.646457	0.687159	0.637935		0.33	0.972896	0.965508	0.934382	0.95113	0.913478		29.0955	0.642724	0.034326	0.0153469	0.000819634	0.446526	0.199396				29.0955	0.299676	0.141985	0.00633298	0.00300053	0.184261	0.449468				0.357	0.786605	0.798413	0.755588	0.772137	0.74169		0.350798	0.884323	0.882817	0.790727	0.852679	0.762432		29.0955	0.826953
0.368	0.711208	0.69946	0.646457	0.701329	0.637478		0.346	0.961356	0.964391	0.934382	0.939217	0.912864		29.5226	0.595744	0.034307	0.0142251	0.00081918	0.419963	0.143614				29.5226	0.252357	0.137054	0.005333	0.00289633	0.157444	0.341089				0.373	0.791167	0.797483	0.755588	0.776217	0.741311		0.366798	0.870084	0.879756	0.790727	0.83749	0.761106		29.5226	0.803831
0.384	0.698585	0.697336	0.646457	0.688388	0.637021		0.362	0.965923	0.963269	0.934382	0.943044	0.91225		29.9497	0.550622	0.034033	0.0131477	0.000812638	0.393771	0.0994478				29.9497	0.202693	0.130087	0.00428346	0.0027491	0.128289	0.245479				0.389	0.794401	0.796722	0.755588	0.778992	0.740931		0.382798	0.872135	0.8769	0.790727	0.838005	0.759782		29.9497	0.776673
0.4	0.69603	0.69522	0.646457	0.685379	0.636565		0.378	0.960571	0.962148	0.934382	0.937188	0.911636		30.3769	0.508165	0.033518	0.0121339	0.000800341	0.368591	0.0654852				30.3769	0.153217	0.121448	0.0032379	0.00256653	0.0983572	0.165211				0.405	0.812372	0.795923	0.755588	0.796206	0.740552		0.398798	0.86888	0.874111	0.790727	0.833425	0.75846		30.3769	0.747327
0.416	0.685657	0.693142	0.646457	0.674681	0.636109		0.394	0.963148	0.961033	0.934382	0.93907	0.911023		30.804	0.468925	0.0328	0.011197	0.000783196	0.344911	0.0402502				30.804	0.10706	0.112006	0.00226247	0.00236699	0.0696932	0.102047				0.421	0.798201	0.79514	0.755588	0.781917	0.740173		0.414798	0.878264	0.871158	0.790727	0.840961	0.757141		30.804	0.717141
0.432	0.684228	0.691084	0.646457	0.672792	0.635653		0.41	0.955382	0.959929	0.934382	0.930871	0.91041		31.2312	0.433157	0.031934	0.0103429	0.000762518	0.323021	0.0223148				31.2312	0.066504	0.102875	0.00140541	0.00217403	0.0438926	0.0555834				0.437	0.757758	0.794464	0.755588	0.741919	0.739794		0.430798	0.876365	0.868387	0.790727	0.837683	0.755824		31.2312	0.686522
0.448	0.693023	0.689024	0.646457	0.680952	0.635198		0.426	0.962056	0.958844	0.934382	0.936744	0.909798		31.6583	0.400815	0.030983	0.00957064	0.00073981	0.30299	0.0103856				31.6583	0.033486	0.095248	0.000707651	0.00201285	0.022403	0.0243146				0.453	0.797607	0.79387	0.755588	0.780536	0.739415		0.446798	0.864468	0.865734	0.790727	0.824873	0.75451		31.6583	0.655775
0.464	0.687784	0.687021	0.646457	0.67532	0.634742		0.442	0.957905	0.957774	0.934382	0.932075	0.909186		32.0854	0.371685	0.030016	0.00887507	0.00071672	0.28476	0.00335211				32.0854	0.010482	0.090097	0.000221513	0.001904	0.00710735	0.00654231				0.469	0.775279	0.793255	0.755588	0.758297	0.739037		0.462798	0.865163	0.863189	0.790727	0.824101	0.753197		32.0854	0.625951
0.48	0.67541	0.685039	0.646457	0.662695	0.634288		0.458	0.954428	0.956728	0.934382	0.928068	0.908575		32.5126	0.345609	0.029119	0.00825243	0.000695302	0.268308	0.00028993				32.5126	2e-06	0.087888	4.22655e-08	0.00185731	1.37416e-06	1.05978e-06				0.485	0.774518	0.792549	0.755588	0.757165	0.738659		0.478798	0.86744	0.860431	0.790727	0.824833	0.751887		32.5126	0.598724
0.496	0.684531	0.683137	0.646457	0.671164	0.633833		0.474	0.955249	0.955705	0.934382	0.928241	0.907964		32.9397	0.322582	0.028393	0.00770259	0.000677966	0.253721	0.000442554				32.9397	0.002728	0.088634	5.76501e-05	0.00187308	0.00189898	0.00120945				0.501	0.789879	0.79202	0.755588	0.771786	0.738281		0.494798	0.852344	0.857882	0.790727	0.809068	0.750579		32.9397	0.575458
0.512	0.681322	0.681239	0.646457	0.667539	0.633379		0.49	0.950523	0.954709	0.934382	0.923027	0.907353		33.3668	0.302697	0.027939	0.00722778	0.000667126	0.241168	0.00321396				33.3668	0.017953	0.092078	0.000379396	0.00194586	0.0126592	0.00654412				0.517	0.787447	0.791458	0.755588	0.769017	0.737903		0.510798	0.850232	0.855512	0.790727	0.80566	0.749274		33.3668	0.556385
0.528	0.689948	0.679375	0.646457	0.675506	0.632926		0.506	0.947231	0.953743	0.934382	0.919212	0.906743		33.794	0.286069	0.027817	0.00683074	0.000664213	0.230838	0.00817483				33.794	0.042686	0.097764	0.000902072	0.00206602	0.0304846	0.0125237				0.533	0.793037	0.790847	0.755588	0.774079	0.737525		0.526798	0.86849	0.853086	0.790727	0.821529	0.747971		33.794	0.540464
0.544	0.681683	0.677635	0.646457	0.666935	0.632472		0.522	0.96089	0.952801	0.934382	0.931839	0.906133		34.2211	0.272816	0.02802	0.00651428	0.00066906	0.222926	0.0150725				34.2211	0.073363	0.1048	0.00155036	0.00221471	0.0530551	0.0168721				0.549	0.788478	0.790195	0.755588	0.769235	0.737148		0.542798	0.85289	0.85062	0.790727	0.80537	0.74667		34.2211	0.525725
0.56	0.673677	0.675881	0.646457	0.658631	0.632019		0.538	0.953911	0.951895	0.934382	0.92445	0.905523		34.6482	0.263053	0.028474	0.00628116	0.0006799	0.217631	0.0238411				34.6482	0.107479	0.112365	0.00227133	0.00237458	0.0786975	0.0187316				0.565	0.796735	0.789577	0.755588	0.776893	0.73677		0.558798	0.846758	0.848228	0.790727	0.798189	0.745371		34.6482	0.509948
0.576	0.660693	0.674209	0.646457	0.645474	0.631566		0.554	0.955753	0.951019	0.934382	0.925611	0.904914		35.0754	0.256829	0.029067	0.00613255	0.00069406	0.215101	0.0346024				35.0754	0.143953	0.119831	0.00304212	0.00253236	0.106704	0.0181803				0.581	0.812755	0.78906	0.755588	0.792108	0.736393		0.574798	0.83482	0.846092	0.790727	0.785567	0.744074		35.0754	0.491408
0.592	0.666283	0.672592	0.646457	0.650469	0.631114		0.57	0.957699	0.950174	0.934382	0.926872	0.904306		35.5025	0.254003	0.029684	0.00606507	0.000708793	0.215325	0.0476355				35.5025	0.182339	0.126614	0.00385332	0.0026757	0.136803	0.015684				0.597	0.809962	0.788374	0.755588	0.788982	0.736016		0.590798	0.844946	0.843934	0.790727	0.793712	0.74278		35.5025	0.469271
0.608	0.66898	0.670989	0.646457	0.652634	0.630662		0.586	0.941541	0.949364	0.934382	0.910621	0.903697		35.9296	0.254133	0.030237	0.00606817	0.000721997	0.218027	0.0632948				35.9296	0.221955	0.13217	0.00469052	0.00279311	0.168529	0.0118634				0.613	0.824187	0.787603	0.755588	0.802428	0.73564		0.606798	0.830882	0.841549	0.790727	0.779143	0.741488		35.9296	0.443605
0.624	0.660827	0.669527	0.646457	0.644218	0.63021		0.602	0.952202	0.948583	0.934382	0.920313	0.90309		36.3568	0.256476	0.030671	0.00612412	0.00073236	0.222653	0.0818921				36.3568	0.261621	0.136093	0.00552877	0.00287602	0.201008	0.00748082				0.629	0.783576	0.787029	0.755588	0.762499	0.735263		0.622798	0.833979	0.839421	0.790727	0.780688	0.740199		36.3568	0.415271
0.64	0.668717	0.668082	0.646457	0.651443	0.629758		0.618	0.948084	0.947839	0.934382	0.915716	0.902482		36.7839	0.260074	0.030952	0.00621003	0.00073907	0.228429	0.103573				36.7839	0.300102	0.138311	0.00634198	0.00292289	0.233283	0.00343617				0.645	0.77922	0.786427	0.755588	0.757872	0.734887		0.638798	0.833723	0.837533	0.790727	0.77909	0.738911		36.7839	0.385754
0.656	0.667729	0.666601	0.646457	0.650014	0.629307		0.634	0.94269	0.94713	0.934382	0.909894	0.901875		37.2111	0.263915	0.031064	0.00630175	0.000741744	0.234495	0.128238				37.2111	0.336895	0.139094	0.00711952	0.00293944	0.264925	0.000679537				0.661	0.764852	0.785652	0.755588	0.743517	0.734511		0.654798	0.827132	0.8355	0.790727	0.771587	0.737626		37.2111	0.356869
0.672	0.67415	0.665282	0.646457	0.655795	0.628856		0.65	0.938434	0.946445	0.934382	0.905177	0.901269		37.6382	0.267108	0.031004	0.00637799	0.000740312	0.240056	0.155532				37.6382	0.372803	0.138857	0.00787835	0.00293443	0.296527	0.000110054				0.677	0.770139	0.784887	0.755588	0.748273	0.734135		0.670798	0.844718	0.833326	0.790727	0.786621	0.736343		37.6382	0.330335
0.688	0.667652	0.664032	0.646457	0.649009	0.628406		0.666	0.941536	0.945794	0.934382	0.907559	0.900662		38.0653	0.269029	0.030785	0.00642386	0.000735082	0.244526	0.184922				38.0653	0.409905	0.138091	0.00866242	0.00291824	0.329738	0.00257604				0.693	0.786297	0.784236	0.755588	0.763581	0.733759		0.686798	0.821668	0.831362	0.790727	0.763825	0.735062		38.0653	0.307328
0.704	0.654369	0.662737	0.646457	0.635641	0.627956		0.682	0.941687	0.945182	0.934382	0.907093	0.900057		38.4925	0.26939	0.030443	0.00643248	0.000726916	0.247602	0.215826				38.4925	0.450932	0.137146	0.00952943	0.00289827	0.366811	0.00901181				0.709	0.77647	0.783621	0.755588	0.753652	0.733383		0.702798	0.831626	0.829635	0.790727	0.771738	0.733784		38.4925	0.288216
0.72	0.657752	0.661516	0.646457	0.63847	0.627506		0.698	0.946901	0.944593	0.934382	0.911503	0.899451		38.9196	0.268207	0.030031	0.00640423	0.000717078	0.24925	0.247737				38.9196	0.498388	0.13616	0.0105323	0.00287743	0.409913	0.0206315				0.725	0.804952	0.782888	0.755588	0.780897	0.733008		0.718798	0.835605	0.827866	0.790727	0.774082	0.732507		38.9196	0.272536
0.736	0.652615	0.660382	0.646457	0.633029	0.627056		0.714	0.948876	0.944029	0.934382	0.91279	0.898846		39.3467	0.265712	0.02961	0.00634466	0.000707026	0.249641	0.280301				39.3467	0.553769	0.135075	0.0117027	0.00285451	0.460461	0.0390513				0.741	0.775689	0.782018	0.755588	0.752123	0.732633		0.734798	0.835044	0.825808	0.790727	0.772216	0.731233		39.3467	0.259197
0.752	0.667241	0.659257	0.646457	0.646753	0.626607		0.73	0.943941	0.943497	0.934382	0.907431	0.898242		39.7739	0.26223	0.029236	0.00626151	0.000698095	0.249045	0.313324				39.7739	0.617	0.133747	0.0130389	0.00282644	0.518608	0.0662367				0.757	0.7591	0.781306	0.755588	0.735662	0.732258		0.750798	0.825166	0.823884	0.790727	0.761754	0.729961		39.7739	0.246779
0.768	0.667523	0.658219	0.646457	0.646562	0.626158		0.746	0.942964	0.942989	0.934382	0.905882	0.897638		40.201	0.258075	0.028957	0.0061623	0.000691434	0.247731	0.346722				40.201	0.686129	0.132099	0.0144998	0.00279161	0.582906	0.104221				0.773	0.794347	0.780801	0.755588	0.769426	0.731883		0.766798	0.824304	0.822386	0.790727	0.759635	0.728692		40.201	0.233817
0.784	0.655515	0.657225	0.646457	0.634476	0.62571		0.762	0.943386	0.942506	0.934382	0.905678	0.897034		40.6281	0.253469	0.028802	0.00605232	0.000687732	0.245894	0.380421				40.6281	0.757302	0.130257	0.0160039	0.00275269	0.650207	0.154606				0.789	0.761388	0.780102	0.755588	0.737124	0.731509		0.782798	0.819642	0.820905	0.790727	0.754025	0.727424		40.6281	0.219022
0.8	0.654364	0.656163	0.646457	0.632909	0.625261		0.778	0.939618	0.942049	0.934382	0.901454	0.896431		41.0553	0.248501	0.028786	0.00593369	0.00068735	0.243609	0.414235				41.0553	0.82509	0.128606	0.0174364	0.0027178	0.715857	0.217923				0.805	0.756142	0.779101	0.755588	0.73167	0.731134		0.798798	0.814627	0.818916	0.790727	0.748108	0.726159		41.0553	0.20144
0.816	0.654989	0.655177	0.646457	0.633059	0.624813		0.794	0.947945	0.941605	0.934382	0.908831	0.895828		41.4824	0.243121	0.028901	0.00580523	0.000690096	0.240815	0.447762				41.4824	0.883152	0.127735	0.0186634	0.00269939	0.774204	0.293029				0.821	0.768904	0.778338	0.755588	0.743638	0.73076		0.814798	0.811645	0.816989	0.790727	0.744073	0.724896		41.4824	0.180575
0.832	0.648888	0.654395	0.646457	0.626713	0.624366		0.81	0.93873	0.941177	0.934382	0.899391	0.895225		41.9095	0.237174	0.029119	0.00566323	0.000695302	0.237343	0.480331				41.9095	0.925155	0.128227	0.0195511	0.00270979	0.819376	0.376712				0.837	0.779612	0.777924	0.755588	0.753609	0.730386		0.830798	0.820521	0.815652	0.790727	0.750902	0.723635		41.9095	0.156483
0.848	0.657998	0.653605	0.646457	0.635057	0.623919		0.826	0.944532	0.94078	0.934382	0.904341	0.894623		42.3367	0.230453	0.02939	0.00550274	0.000701773	0.232968	0.511016				42.3367	0.945735	0.130358	0.019986	0.00275482	0.84614	0.463683				0.853	0.765147	0.777326	0.755588	0.739248	0.730012		0.846798	0.819412	0.81448	0.790727	0.748582	0.722376		42.3367	0.129827
0.864	0.655686	0.652626	0.646457	0.632372	0.623472		0.842	0.938037	0.940405	0.934382	0.897519	0.894021		42.7638	0.222771	0.029644	0.00531931	0.000707838	0.227474	0.538742				42.7638	0.941291	0.13387	0.0198921	0.00282904	0.850661	0.546985				0.869	0.790331	0.776258	0.755588	0.763188	0.729638		0.862798	0.807663	0.81269	0.790727	0.736565	0.72112		42.7638	0.101852
0.88	0.646165	0.651721	0.646457	0.622743	0.623025		0.858	0.941571	0.94003	0.934382	0.900294	0.89342		43.191	0.214014	0.029802	0.00511021	0.00071161	0.220715	0.562431				43.191	0.91047	0.137967	0.0192407	0.00291562	0.831026	0.618777				0.885	0.783552	0.775348	0.755588	0.756255	0.729265		0.878798	0.810574	0.810709	0.790727	0.737935	0.719866		43.191	0.074268
0.896	0.66729	0.651099	0.646457	0.642642	0.622579		0.874	0.932198	0.939662	0.934382	0.890733	0.892819		43.6181	0.204187	0.029787	0.00487556	0.000711252	0.212663	0.58119				43.6181	0.85428	0.141512	0.0180533	0.00299054	0.78745	0.671342				0.901	0.769567	0.774904	0.755588	0.742377	0.728892		0.894798	0.807791	0.809354	0.790727	0.734122	0.718614		43.6181	0.049026
0.912	0.649253	0.650532	0.646457	0.624823	0.622133		0.89	0.934725	0.939323	0.934382	0.892547	0.892219		44.0452	0.193428	0.029544	0.00461866	0.00070545	0.20343	0.594487				44.0452	0.775888	0.143306	0.0163966	0.00302845	0.722194	0.698146				0.917	0.782254	0.774482	0.755588	0.75423	0.728519		0.910798	0.814665	0.808432	0.790727	0.739081	0.717364		44.0452	0.028002
0.928	0.647657	0.649754	0.646457	0.622841	0.621687		0.906	0.931032	0.93901	0.934382	0.888422	0.891618		44.4724	0.181999	0.029049	0.00434576	0.00069363	0.193266	0.602273				44.4724	0.680198	0.14231	0.0143745	0.0030074	0.639266	0.694794				0.933	0.813513	0.773547	0.755588	0.783968	0.728146		0.926798	0.799199	0.807081	0.790727	0.723789	0.716116		44.4724	0.012627
0.944	0.634006	0.648881	0.646457	0.609276	0.621241		0.922	0.939741	0.938697	0.934382	0.896129	0.891019		44.8995	0.170275	0.028317	0.00406582	0.000676152	0.182553	0.605106				44.8995	0.573311	0.137773	0.0121156	0.00291152	0.543986	0.659781				0.949	0.762414	0.772447	0.755588	0.734348	0.727773		0.942798	0.797516	0.805172	0.790727	0.721009	0.71487		44.8995	0.003497
0.96	0.654538	0.648244	0.646457	0.628557	0.620796		0.938	0.944454	0.938377	0.934382	0.900018	0.89042		45.3266	0.158711	0.027416	0.00378969	0.000654638	0.171774	0.604198				45.3266	0.461947	0.129305	0.00976221	0.00273257	0.442488	0.594943				0.965	0.769913	0.77177	0.755588	0.741191	0.727401		0.958798	0.809713	0.803603	0.790727	0.730762	0.713627		45.3266	5e-06
0.976	0.650572	0.647812	0.646457	0.6243	0.620352		0.954	0.939439	0.938074	0.934382	0.894637	0.889821		45.7538	0.147823	0.026458	0.00352971	0.000631763	0.161497	0.601465				45.7538	0.352869	0.116917	0.00745709	0.00247078	0.34119	0.505553				0.981	0.784024	0.771395	0.755588	0.75439	0.727028		0.974798	0.807319	0.80267	0.790727	0.727334	0.712386		45.7538	0
0.992	0.647912	0.647348	0.646457	0.621302	0.619907		0.97	0.940219	0.9378	0.934382	0.894777	0.889222		46.1809	0.13815	0.025596	0.00329874	0.00061118	0.152339	0.599495				46.1809	0.252348	0.101037	0.00533281	0.00213519	0.246274	0.400021				0.997	0.770779	0.77081	0.755588	0.741265	0.726656		0.990798	0.801182	0.801776	0.790727	0.72055	0.711147		46.1809	1e-06
1.008	0.642096	0.646688	0.646457	0.615284	0.619463		0.986	0.940058	0.93754	0.934382	0.894022	0.888624		46.608	0.130236	0.024995	0.00310977	0.000596829	0.14494	0.601533				46.608	0.165648	0.08254	0.0035006	0.0017443	0.163156	0.289123				1.013	0.785416	0.769813	0.755588	0.754956	0.726284		1.0068	0.797418	0.800365	0.790727	0.715917	0.70991		46.608	1e-06
1.024	0.647651	0.64596	0.646457	0.620162	0.619019		1.002	0.941724	0.937276	0.934382	0.895005	0.888026		47.0352	0.124598	0.024791	0.00297514	0.000591958	0.139936	0.611384				47.0352	0.096571	0.06275	0.00204081	0.00132608	0.0959899	0.184772				1.029	0.759959	0.768816	0.755588	0.730112	0.725913		1.0228	0.798433	0.79871	0.790727	0.715582	0.708675		47.0352	1e-06
1.04	0.64493	0.645414	0.646457	0.617114	0.618576		1.018	0.936299	0.937005	0.934382	0.88925	0.887429		47.4623	0.121693	0.025044	0.00290578	0.000597999	0.137915	0.633244				47.4623	0.047035	0.043444	0.000993979	0.000918091	0.0471765	0.0982544				1.045	0.785084	0.768166	0.755588	0.753864	0.725541		1.0388	0.801824	0.797451	0.790727	0.717371	0.707442		47.4623	1e-06
1.056	0.650182	0.645071	0.646457	0.621694	0.618133		1.034	0.938405	0.936748	0.934382	0.890651	0.886832		47.8894	0.121893	0.02571	0.00291055	0.000613902	0.139385	0.671521				47.8894	0.016732	0.026763	0.000353593	0.000565576	0.0169334	0.0380202				1.061	0.766567	0.767707	0.755588	0.735707	0.72517		1.0548	0.797622	0.796571	0.790727	0.71237	0.706212		47.8894	1e-06
1.072	0.64623	0.644793	0.646457	0.617472	0.61769		1.05	0.938465	0.936517	0.934382	0.890109	0.886236		48.3166	0.125452	0.02665	0.00299554	0.000636347	0.144734	0.730544				48.3166	0.002867	0.015502	6.05876e-05	0.0003276	0.00292738	0.00706246				1.077	0.775179	0.767176	0.755588	0.743592	0.724798		1.0708	0.803576	0.795733	0.790727	0.716439	0.704983		48.3166	1e-06
1.088	0.645983	0.644339	0.646457	0.616794	0.617247		1.066	0.937964	0.936305	0.934382	0.889035	0.88564		48.7437	0.132483	0.027672	0.00316342	0.00066075	0.154197	0.814267				48.7437	0	0.013864	0	0.000292984	0	0				1.093	0.752915	0.766347	0.755588	0.721865	0.724427		1.0868	0.799297	0.79463	0.790727	0.711385	0.703757		48.7437	1e-06
1.104	0.629734	0.64367	0.646457	0.600849	0.616805		1.082	0.939237	0.936093	0.934382	0.889643	0.885044		49.1709	0.142939	0.028576	0.00341309	0.000682336	0.167824	0.925934				49.1709	5e-06	0.021718	1.05664e-07	0.000458961	5.19558e-06	1.4343e-05				1.109	0.788057	0.76536	0.755588	0.755171	0.724057		1.1028	0.790329	0.79328	0.790727	0.70218	0.702533		49.1709	0.001113
1.12	0.64156	0.643072	0.646457	0.611694	0.616363		1.098	0.930974	0.935866	0.934382	0.881223	0.884449		49.598	0.156607	0.029186	0.00373945	0.000696902	0.185469	1.06777				49.598	0.009004	0.035393	0.000190279	0.000747951	0.00943747	0.0277575				1.125	0.741144	0.764533	0.755588	0.709852	0.723686		1.1188	0.775035	0.791994	0.790727	0.687394	0.701311		49.598	0.006132
1.136	0.64296	0.642761	0.646457	0.61259	0.615922		1.114	0.926928	0.935642	0.934382	0.876803	0.883854		50.0251	0.173108	0.029368	0.00413346	0.000701247	0.206777	1.2407				50.0251	0.031238	0.052971	0.000660145	0.00111942	0.0330238	0.103232				1.141	0.760688	0.764041	0.755588	0.728199	0.723316		1.1348	0.798047	0.791061	0.790727	0.706572	0.700091		50.0251	0.016654
1.152	0.647622	0.642681	0.646457	0.616589	0.615481		1.13	0.945002	0.935446	0.934382	0.893298	0.883259		50.4523	0.191916	0.029037	0.00458256	0.000693344	0.2312	1.44416				50.4523	0.068748	0.072271	0.00145283	0.00152728	0.0732988	0.242977				1.157	0.783769	0.763727	0.755588	0.749909	0.722946		1.1508	0.774004	0.790456	0.790727	0.684093	0.698874		50.4523	0.033316
1.168	0.625619	0.642506	0.646457	0.595214	0.61504		1.146	0.938273	0.935277	0.934382	0.886341	0.882665		50.8794	0.212375	0.02816	0.00507108	0.000672403	0.258013	1.67594				50.8794	0.121714	0.091202	0.00257215	0.00192735	0.130869	0.459061				1.173	0.755689	0.763165	0.755588	0.722672	0.722575		1.1668	0.788629	0.789796	0.790727	0.695807	0.697658		50.8794	0.056008
1.184	0.644416	0.641958	0.646457	0.612659	0.614599		1.162	0.937785	0.935119	0.934382	0.885284	0.882072		51.3065	0.233737	0.026753	0.00558116	0.000638807	0.28635	1.93221				51.3065	0.188825	0.108058	0.00399039	0.00228356	0.204733	0.758448				1.189	0.769957	0.762162	0.755588	0.73594	0.722206		1.1828	0.793975	0.788656	0.790727	0.699305	0.696445		51.3065	0.084091
1.2	0.632572	0.641243	0.646457	0.600967	0.614159		1.178	0.936933	0.934943	0.934382	0.883885	0.881478		51.7337	0.255196	0.024883	0.00609355	0.000594155	0.315242	2.20758				51.7337	0.267651	0.12163	0.0056562	0.00257038	0.292616	1.14271				1.205	0.75037	0.761179	0.755588	0.716851	0.721836		1.1988	0.789526	0.787317	0.790727	0.694178	0.695233		51.7337	0.116569
1.216	0.630324	0.640806	0.646457	0.598403	0.613719		1.194	0.928983	0.934751	0.934382	0.875795	0.880886		52.1608	0.27593	0.022672	0.00658864	0.000541361	0.343669	2.49527				52.1608	0.35502	0.131178	0.00750255	0.00277215	0.391339	1.60819				1.221	0.784191	0.76061	0.755588	0.748778	0.721467		1.2148	0.791838	0.786372	0.790727	0.694999	0.694024		52.1608	0.152251
1.232	0.651092	0.640777	0.646457	0.617676	0.613279		1.21	0.932401	0.934576	0.934382	0.878427	0.880293		52.5879	0.295135	0.0203	0.00704722	0.000484722	0.370599	2.78739				52.5879	0.447349	0.136376	0.00945371	0.002882	0.497151	2.1464				1.237	0.731667	0.760392	0.755588	0.698268	0.721097		1.2308	0.785836	0.78588	0.790727	0.688532	0.692817		52.5879	0.18987
1.248	0.649974	0.640902	0.646457	0.616174	0.61284		1.226	0.937569	0.934436	0.934382	0.882702	0.879701		53.0151	0.312067	0.018019	0.00745152	0.000430257	0.395043	3.07526				53.0151	0.540945	0.137243	0.0114317	0.00290032	0.60605	2.74471				1.253	0.768751	0.760083	0.755588	0.733284	0.720728		1.2468	0.781181	0.785447	0.790727	0.683262	0.691612		53.0151	0.228189
1.264	0.633046	0.640706	0.646457	0.599696	0.612401		1.242	0.930712	0.934325	0.934382	0.875657	0.879109		53.4422	0.326069	0.016159	0.00778586	0.000385844	0.416093	3.34978				53.4422	0.632249	0.134074	0.0133612	0.00283335	0.71405	3.38728				1.269	0.743675	0.759395	0.755588	0.709002	0.720359		1.2628	0.785126	0.784684	0.790727	0.685519	0.690409		53.4422	0.266063
1.28	0.655959	0.64004	0.646457	0.620957	0.611962		1.258	0.929808	0.934206	0.934382	0.874218	0.878518		53.8693	0.336597	0.015087	0.00803724	0.000360246	0.432961	3.60182				53.8693	0.71802	0.127385	0.0151737	0.00269199	0.817399	4.05596				1.285	0.760568	0.758438	0.755588	0.724737	0.719991		1.2788	0.784715	0.783661	0.790727	0.683968	0.689208		53.8693	0.30249
1.296	0.645526	0.639336	0.646457	0.610643	0.611524		1.274	0.926504	0.93406	0.934382	0.870525	0.877927		54.2965	0.343242	0.015057	0.00819591	0.00035953	0.445009	3.82264				54.2965	0.795478	0.117864	0.0168106	0.00249079	0.912758	4.73136				1.301	0.730626	0.757628	0.755588	0.695849	0.719622		1.2948	0.798118	0.782661	0.790727	0.694441	0.688009		54.2965	0.336635
1.312	0.647088	0.639075	0.646457	0.611681	0.611086		1.29	0.941134	0.933898	0.934382	0.883677	0.877337		54.7236	0.345733	0.016034	0.00825539	0.000382859	0.451765	4.00419				54.7236	0.862382	0.10636	0.0182245	0.00224768	0.997311	5.3938				1.317	0.741022	0.757158	0.755588	0.705389	0.719254		1.3108	0.783911	0.781918	0.790727	0.680892	0.686812		54.7236	0.367834
1.328	0.630392	0.639242	0.646457	0.595473	0.610648		1.306	0.939287	0.933765	0.934382	0.88135	0.876747		55.1508	0.343949	0.01772	0.00821279	0.000423117	0.452942	4.13955				55.1508	0.917071	0.0939	0.0193802	0.00198436	1.06883	6.02422				1.333	0.746395	0.756984	0.755588	0.710139	0.718886		1.3268	0.775373	0.781433	0.790727	0.672305	0.685618		55.1508	0.395594
1.344	0.647642	0.639459	0.646457	0.611329	0.61021		1.322	0.933732	0.933669	0.934382	0.875547	0.876157		55.5779	0.337913	0.019751	0.00806867	0.000471613	0.448439	4.22312				55.5779	0.958463	0.081759	0.020255	0.00172779	1.12573	6.60488				1.349	0.745968	0.75682	0.755588	0.70937	0.718518		1.3428	0.778138	0.781177	0.790727	0.673529	0.684425		55.5779	0.419575
1.36	0.643475	0.639271	0.646457	0.60696	0.609773		1.338	0.937418	0.933594	0.934382	0.878412	0.875568		56.005	0.327785	0.021826	0.00782683	0.00052116	0.438342	4.25094				56.005	0.986028	0.071558	0.0208375	0.00151222	1.167	7.12009				1.365	0.763861	0.756258	0.755588	0.726013	0.71815		1.3588	0.784172	0.78074	0.790727	0.677571	0.683235		56.005	0.43957
1.376	0.636179	0.638629	0.646457	0.599648	0.609336		1.354	0.933868	0.933504	0.934382	0.874498	0.874979		56.4322	0.31385	0.02373	0.00749409	0.000566624	0.422908	4.22079				56.4322	0.999738	0.065198	0.0211272	0.00137781	1.19225	7.55657				1.381	0.772656	0.75532	0.755588	0.733997	0.717782		1.3748	0.775719	0.779856	0.790727	0.669101	0.682046		56.4322	0.455486
1.392	0.639504	0.637984	0.646457	0.60235	0.6089		1.37	0.933374	0.933382	0.934382	0.873447	0.87439		56.8593	0.296503	0.02532	0.00707988	0.000604589	0.402557	4.13233				56.8593	1	0.064208	0.0211327	0.00135689	1.20159	7.90382				1.397	0.760818	0.754493	0.755588	0.722381	0.717415		1.3908	0.769454	0.778835	0.790727	0.662543	0.68086		56.8593	0.46732
1.408	0.63782	0.637744	0.646457	0.600333	0.608464		1.386	0.932271	0.933246	0.934382	0.871828	0.873802		57.2864	0.276229	0.026503	0.00659578	0.000632837	0.377849	3.9871				57.2864	0.987587	0.068672	0.0208704	0.00145123	1.19559	8.15432				1.413	0.778055	0.754135	0.755588	0.738369	0.717048		1.4068	0.776359	0.778214	0.790727	0.667326	0.679676		57.2864	0.475135
1.424	0.647481	0.637899	0.646457	0.60899	0.608028		1.402	0.927068	0.933133	0.934382	0.86638	0.873214		57.7136	0.253586	0.027223	0.00605511	0.000650029	0.349462	3.78855				57.7136	0.963558	0.077167	0.0203626	0.00163075	1.1752	8.30348				1.429	0.753265	0.754053	0.755588	0.714477	0.716681		1.4228	0.79317	0.778015	0.790727	0.68059	0.678494		57.7136	0.479045
1.44	0.648737	0.638147	0.646457	0.609734	0.607592		1.418	0.933943	0.933051	0.934382	0.872217	0.872627		58.1407	0.229183	0.027451	0.00547242	0.000655473	0.31817	3.54191				58.1407	0.929186	0.087886	0.0196363	0.00185727	1.14167	8.3496				1.445	0.798374	0.753873	0.755588	0.756877	0.716314		1.4388	0.782009	0.7778	0.790727	0.669846	0.677314		58.1407	0.479195
1.456	0.638658	0.638179	0.646457	0.599831	0.607157		1.434	0.928723	0.932988	0.934382	0.866759	0.87204		58.5678	0.203659	0.027181	0.00486296	0.000649026	0.284813	3.25402				58.5678	0.885889	0.099398	0.0187213	0.00210055	1.09646	8.29374				1.461	0.769591	0.753468	0.755588	0.729216	0.715947		1.4548	0.776314	0.777387	0.790727	0.663812	0.676135		58.5678	0.475757
1.472	0.637573	0.637796	0.646457	0.598384	0.606722		1.45	0.928601	0.932918	0.934382	0.866062	0.871454		58.995	0.177664	0.026423	0.00424225	0.000630927	0.250271	2.9332				58.995	0.835168	0.110746	0.0176494	0.00234037	1.04123	8.13945				1.477	0.74477	0.752836	0.755588	0.705336	0.715581		1.4708	0.769188	0.776843	0.790727	0.656574	0.674959		58.995	0.468913
1.488	0.63286	0.63719	0.646457	0.593535	0.606287		1.466	0.927387	0.932823	0.934382	0.864348	0.870868		59.4221	0.151837	0.025207	0.00362555	0.000601891	0.215438	2.5889				59.4221	0.778554	0.121298	0.016453	0.00256336	0.977671	7.89254				1.493	0.775572	0.752143	0.755588	0.734132	0.715215		1.4868	0.770746	0.776235	0.790727	0.65676	0.673785		59.4221	0.45886
1.504	0.621953	0.636759	0.646457	0.582887	0.605853		1.482	0.929063	0.932701	0.934382	0.865328	0.870282		59.8492	0.12679	0.023573	0.00302748	0.000562875	0.181193	2.2315				59.8492	0.717562	0.130629	0.0151641	0.00276055	0.907557	7.56073				1.509	0.753925	0.751526	0.755588	0.713276	0.714849		1.5028	0.786142	0.775577	0.790727	0.668714	0.672613		59.8492	0.445799
1.52	0.643503	0.636706	0.646457	0.602652	0.605419		1.498	0.934248	0.932582	0.934382	0.869572	0.869696		60.2764	0.103086	0.021576	0.00246148	0.00051519	0.148369	1.87185				60.2764	0.653656	0.138433	0.0138135	0.00292547	0.832631	7.15338				1.525	0.737696	0.751203	0.755588	0.697565	0.714483		1.5188	0.765743	0.775013	0.790727	0.650229	0.671444		60.2764	0.429943
1.536	0.614932	0.636957	0.646457	0.575482	0.604985		1.514	0.935124	0.932482	0.934382	0.869802	0.869111		60.7035	0.081226	0.019279	0.00193951	0.000460343	0.117735	1.52096				60.7035	0.588225	0.144488	0.0124308	0.00305343	0.754594	6.68126				1.541	0.732698	0.751214	0.755588	0.692484	0.714117		1.5348	0.77825	0.774883	0.790727	0.6597	0.670276		60.7035	0.411515
1.552	0.639852	0.637233	0.646457	0.598375	0.604552		1.53	0.9329	0.93241	0.934382	0.867149	0.868527		61.1307	0.061634	0.016758	0.00147169	0.000400147	0.0899656	1.18957				61.1307	0.522559	0.148628	0.0110431	0.00314092	0.675072	6.15612				1.557	0.733933	0.751219	0.755588	0.693296	0.713752		1.5508	0.766765	0.774985	0.790727	0.648833	0.66911		61.1307	0.390752
1.568	0.639277	0.637262	0.646457	0.597408	0.604119		1.546	0.930943	0.932345	0.934382	0.864749	0.867943		61.5578	0.044636	0.014097	0.00106582	0.000336607	0.0656093	0.887581				61.5578	0.457834	0.150738	0.00967529	0.00318551	0.595589	5.59053				1.573	0.728711	0.750837	0.755588	0.688011	0.713386		1.5668	0.776787	0.774803	0.790727	0.656171	0.667946		61.5578	0.367911
1.584	0.64145	0.63692	0.646457	0.59901	0.603686		1.562	0.928761	0.932268	0.934382	0.862141	0.867359		61.9849	0.030452	0.011391	0.000727131	0.000271994	0.0450712	0.623593				61.9849	0.395105	0.150748	0.00834965	0.00318572	0.517553	4.99754				1.589	0.749758	0.750121	0.755588	0.70752	0.713021		1.5828	0.759699	0.774145	0.790727	0.64062	0.666784		61.9849	0.343272
1.6	0.639909	0.636394	0.646457	0.597142	0.603253		1.578	0.942952	0.932163	0.934382	0.874726	0.866776		62.4121	0.019182	0.008742	0.000458027	0.000208741	0.0285864	0.404349				62.4121	0.335302	0.148638	0.00708585	0.00314113	0.442243	4.3905				1.605	0.762888	0.749498	0.755588	0.719542	0.712656		1.5988	0.780639	0.773499	0.790727	0.657133	0.665624		62.4121	0.317141
1.616	0.64822	0.636016	0.646457	0.604465	0.602821		1.594	0.93571	0.932037	0.934382	0.867424	0.866193		62.8392	0.010792	0.006261	0.000257691	0.0001495	0.0161931	0.234079				62.8392	0.279222	0.144446	0.00590073	0.00305254	0.370797	3.78273				1.621	0.764771	0.749151	0.755588	0.720949	0.712291		1.6148	0.775902	0.773211	0.790727	0.652009	0.664467		62.8392	0.289852
1.632	0.626149	0.635933	0.646457	0.583466	0.602389		1.61	0.937914	0.93191	0.934382	0.868882	0.86561		63.2663	0.0051	0.004066	0.000121777	9.70877e-05	0.00770442	0.113777				63.2663	0.227534	0.138269	0.00480842	0.002922	0.304211	3.18737				1.637	0.734512	0.748893	0.755588	0.692069	0.711927		1.6308	0.776712	0.773041	0.790727	0.651555	0.663311		63.2663	0.261768
1.648	0.631504	0.636151	0.646457	0.588033	0.601958		1.626	0.928412	0.931798	0.934382	0.859501	0.865028		63.6935	0.001771	0.00228	4.22878e-05	5.44417e-05	0.00269346	0.0406215				63.6935	0.180777	0.130276	0.00382031	0.00275309	0.243329	2.61711				1.653	0.74913	0.748736	0.755588	0.705481	0.711562		1.6468	0.776365	0.772761	0.790727	0.65013	0.662157		63.6935	0.23328
1.664	0.632558	0.63657	0.646457	0.588593	0.601527		1.642	0.927528	0.931706	0.934382	0.858105	0.864446		64.1206	0.000299	0.001015	7.1395e-06	2.42361e-05	0.000457789	0.00704851				64.1206	0.139353	0.120706	0.00294491	0.00255085	0.188829	2.0838				1.669	0.747363	0.748797	0.755588	0.703456	0.711198		1.6628	0.762364	0.772689	0.790727	0.637296	0.661005		64.1206	0.2048
1.68	0.626502	0.636857	0.646457	0.58254	0.601096		1.658	0.937254	0.931628	0.934382	0.86652	0.863865		64.5477	0	0.000314	0	7.49767e-06	0	0				64.5477	0.103531	0.109873	0.00218789	0.00232192	0.141224	1.59825				1.685	0.763833	0.748808	0.755588	0.718592	0.710834		1.6788	0.77149	0.772842	0.790727	0.643803	0.659856		64.5477	0.176756
1.696	0.632042	0.636704	0.646457	0.58727	0.600665		1.674	0.933589	0.931551	0.934382	0.862551	0.863284		64.9749	0	5.5e-05	0	1.31329e-06	0	0				64.9749	0.073438	0.098158	0.00155195	0.00207435	0.100838	1.16981				1.701	0.736416	0.748379	0.755588	0.692444	0.71047		1.6948	0.772284	0.772764	0.790727	0.643345	0.658708		64.9749	0.149587
1.712	0.630038	0.636134	0.646457	0.584989	0.600235		1.69	0.938845	0.931447	0.934382	0.866824	0.862703		65.402	0	0	0	0	0	0				65.402	0.049051	0.085995	0.00103658	0.00181731	0.0677946	0.805846				1.717	0.715583	0.747554	0.755588	0.67251	0.710107		1.7108	0.77641	0.772139	0.790727	0.645657	0.657562		65.402	0.12373
1.728	0.621972	0.635558	0.646457	0.577086	0.599805		1.706	0.942549	0.931309	0.934382	0.869658	0.862123		65.8291	0	0	0	0	0	0				65.8291	0.030195	0.073808	0.000638103	0.00155977	0.0420058	0.511381				1.733	0.769556	0.746932	0.755588	0.722864	0.709743		1.7268	0.772028	0.771471	0.790727	0.640896	0.656419		65.8291	0.099606
1.744	0.650821	0.635394	0.646457	0.603421	0.599375		1.722	0.930346	0.931155	0.934382	0.857822	0.861543		66.2563	0	0	0	0	0	0				66.2563	0.016525	0.061964	0.000349219	0.00130947	0.0231379	0.288376				1.749	0.754104	0.746842	0.755588	0.707987	0.70938		1.7428	0.771608	0.771359	0.790727	0.639433	0.655277		66.2563	0.077607
1.76	0.634402	0.635681	0.646457	0.587776	0.598946		1.738	0.926707	0.931019	0.934382	0.853892	0.860963		66.6834	0	0	0	0	0	0				66.6834	0.007511	0.050799	0.000158728	0.00107352	0.0105845	0.134999				1.765	0.743375	0.746993	0.755588	0.697557	0.709017		1.7588	0.7734	0.771626	0.790727	0.639803	0.654137		66.6834	0.058075
1.776	0.641273	0.636194	0.646457	0.593717	0.598517		1.754	0.932049	0.930916	0.934382	0.858237	0.860384		67.1106	0	0	0	0	0	0				67.1106	0.002426	0.040575	5.1268e-05	0.000857461	0.00344063	0.0448903				1.781	0.751651	0.747038	0.755588	0.704962	0.708654		1.7748	0.773759	0.771711	0.790727	0.638987	0.652999		67.1106	0.04129
1.792	0.625187	0.636655	0.646457	0.578409	0.598088		1.77	0.924552	0.930831	0.934382	0.85076	0.859806		67.5377	0	0	0	0	0	0				67.5377	0.000321	0.031501	6.78361e-06	0.000665703	0.000458149	0.00611245				1.797	0.729323	0.746969	0.755588	0.683671	0.708291		1.7908	0.787356	0.771588	0.790727	0.649085	0.651864		67.5377	0.027443
1.808	0.633318	0.636776	0.646457	0.585512	0.597659		1.786	0.926311	0.930748	0.934382	0.851806	0.859227		67.9648	0	0	0	0	0	0				67.9648	2e-06	0.023709	4.22655e-08	0.000501036	2.87257e-06	3.91753e-05				1.813	0.750877	0.746803	0.755588	0.703515	0.707929		1.8068	0.764352	0.771537	0.790727	0.629025	0.65073		67.9648	0.016616
1.824	0.629044	0.636455	0.646457	0.581144	0.597231		1.802	0.931914	0.930649	0.934382	0.856382	0.858649		68.392	0	0	0	0	0	0				68.392	4e-06	0.017198	8.4531e-08	0.000363441	5.78124e-06	8.05646e-05				1.829	0.727487	0.746441	0.755588	0.681252	0.707566		1.8228	0.777019	0.771535	0.790727	0.638337	0.649598		68.392	0.00876
1.84	0.639027	0.635875	0.646457	0.589944	0.596803		1.818	0.934791	0.930522	0.934382	0.858448	0.858072		68.8191	0	0	0	0	0	0				68.8191	8e-06	0.011934	1.69062e-07	0.000252198	1.16347e-05	0.000165619				1.845	0.778241	0.745839	0.755588	0.728407	0.707204		1.8388	0.770554	0.771311	0.790727	0.631925	0.648468		68.8191	0.003669
1.856	0.62283	0.635363	0.646457	0.574578	0.596376		1.834	0.921863	0.930374	0.934382	0.846006	0.857495		69.2462	0	0	0	0	0	0				69.2462	8e-06	0.007799	1.69062e-07	0.000164814	1.17069e-05	0.00017017				1.861	0.756781	0.74526	0.755588	0.707959	0.706842		1.8548	0.76087	0.770859	0.790727	0.622898	0.64734		69.2462	0.000951
1.872	0.633797	0.6353	0.646457	0.584278	0.595948		1.85	0.935721	0.930218	0.934382	0.858146	0.856918		69.6734	0	0	0	0	0	0				69.6734	7e-06	0.004704	1.47929e-07	9.94084e-05	1.03067e-05	0.000152935				1.877	0.753945	0.745132	0.755588	0.704945	0.706481		1.8708	0.780808	0.770633	0.790727	0.638108	0.646214		69.6734	1.1e-05
1.888	0.635534	0.635802	0.646457	0.585459	0.595522		1.866	0.929344	0.930084	0.934382	0.851725	0.856342		70.1005	0	0	0	0	0	0				70.1005	7e-06	0.002537	1.47929e-07	5.36138e-05	1.03699e-05	0.000157025				1.893	0.787328	0.745456	0.755588	0.735782	0.706119		1.8868	0.780244	0.770899	0.790727	0.636538	0.64509		70.1005	2e-06
1.904	0.6333	0.636573	0.646457	0.582983	0.595095		1.882	0.93101	0.929988	0.934382	0.852677	0.855766		70.5276	0	0	0	0	0	0				70.5276	6e-06	0.001145	1.26796e-07	2.4197e-05	8.94266e-06	0.000138145				1.909	0.740158	0.745842	0.755588	0.691345	0.705758		1.9028	0.762527	0.771348	0.790727	0.621002	0.643968		70.5276	5e-06
1.92	0.630046	0.637126	0.646457	0.579572	0.594669		1.898	0.926252	0.929922	0.934382	0.84775	0.85519		70.9548	0	0	0	0	0	0				70.9548	6e-06	0.000372	1.26796e-07	7.86138e-06	8.99681e-06	0.000141744				1.925	0.737661	0.745905	0.755588	0.688661	0.705396		1.9188	0.76608	0.771606	0.790727	0.622811	0.642848		70.9548	5e-06
1.936	0.643367	0.637112	0.646457	0.591402	0.594243		1.914	0.918595	0.929856	0.934382	0.840175	0.854615		71.3819	0	0	0	0	0	0				71.3819	5e-06	6.6e-05	1.05664e-07	1.39476e-06	7.54248e-06	0.000121157				1.941	0.751296	0.745548	0.755588	0.701031	0.705035		1.9348	0.773861	0.771518	0.790727	0.628043	0.64173		71.3819	5e-06
1.952	0.661238	0.636616	0.646457	0.607394	0.593817		1.93	0.934337	0.929758	0.934382	0.853999	0.85404		71.809	0	0	0	0	0	0				71.809	5e-06	1.7e-05	1.05664e-07	3.59257e-07	7.58761e-06	0.000124233				1.957	0.749143	0.745005	0.755588	0.698664	0.704674		1.9508	0.761782	0.771277	0.790727	0.617164	0.640614		71.809	5e-06
1.968	0.642628	0.636063	0.646457	0.589876	0.593391		1.946	0.929795	0.929625	0.934382	0.849276	0.853466		72.2362	0	0	0	0	0	0				72.2362	5e-06	1.5e-05	1.05664e-07	3.16991e-07	7.63274e-06	0.000127347				1.973	0.726488	0.744582	0.755588	0.677189	0.704314		1.9668	0.769972	0.771105	0.790727	0.622714	0.639499		72.2362	4e-06
1.984	0.641711	0.635805	0.646457	0.588613	0.592966		1.962	0.937469	0.929482	0.934382	0.855709	0.852892		72.6633	0	0	0	0	0	0				72.6633	5e-06	1.3e-05	1.05664e-07	2.74726e-07	7.67788e-06	0.0001305				1.989	0.740618	0.744416	0.755588	0.690006	0.703953		1.9828	0.780336	0.771151	0.790727	0.629999	0.638387		72.6633	4e-06
2	0.636961	0.63588	0.646457	0.583837	0.592542		1.978	0.934626	0.929357	0.934382	0.852541	0.852318		73.0905	0	0	0	0	0	0				73.0905	4e-06	1.1e-05	8.4531e-08	2.3246e-07	6.17841e-06	0.000106953				2.005	0.731278	0.744381	0.755588	0.680956	0.703593		1.9988	0.764002	0.771278	0.790727	0.615738	0.637277		73.0905	4e-06
2.016	0.637387	0.636243	0.646457	0.583809	0.592117		1.994	0.932139	0.929257	0.934382	0.8497	0.851745		73.5176	0	0	0	0	0	0				73.5176	4e-06	1e-05	8.4531e-08	2.11327e-07	6.21451e-06	0.000109537				2.021	0.72688	0.744452	0.755588	0.676515	0.703233		2.0148	0.771261	0.771366	0.790727	0.620507	0.636168		73.5176	4e-06
2.032	0.636728	0.63687	0.646457	0.582788	0.591693		2.01	0.936308	0.929176	0.934382	0.852926	0.851172		73.9447	0	0	0	0	0	0				73.9447	4e-06	9e-06	8.4531e-08	1.90195e-07	6.25062e-06	0.000112152				2.037	0.756829	0.744696	0.755588	0.704028	0.702873		2.0308	0.76979	0.77153	0.790727	0.618247	0.635062		73.9447	3e-06
2.048	0.635178	0.637539	0.646457	0.580953	0.591269		2.026	0.923151	0.929116	0.934382	0.840376	0.8506		74.3719	0	0	0	0	0	0				74.3719	4e-06	9e-06	8.4531e-08	1.90195e-07	6.28673e-06	0.000114798				2.053	0.752841	0.745034	0.755588	0.699959	0.702513		2.0468	0.766933	0.771924	0.790727	0.614881	0.633957		74.3719	3e-06
2.064	0.635094	0.637896	0.646457	0.580459	0.590845		2.042	0.927744	0.929071	0.934382	0.843988	0.850027		74.799	0	0	0	0	0	0				74.799	4e-06	8e-06	8.4531e-08	1.69062e-07	6.32283e-06	0.000117475				2.069	0.727687	0.745166	0.755588	0.676226	0.702154		2.0628	0.760622	0.772393	0.790727	0.60876	0.632854		74.799	3e-06
2.08	0.633622	0.63771	0.646457	0.578699	0.590422		2.058	0.931303	0.92902	0.934382	0.846657	0.849456		75.2261	0	0	0	0	0	0				75.2261	4e-06	8e-06	8.4531e-08	1.69062e-07	6.35894e-06	0.000120182				2.085	0.727738	0.744823	0.755588	0.675927	0.701794		2.0788	0.773357	0.772559	0.790727	0.617876	0.631754		75.2261	3e-06
2.096	0.643473	0.6371	0.646457	0.587275	0.589999		2.074	0.931556	0.928943	0.934382	0.846317	0.848884		75.6533	0	0	0	0	0	0				75.6533	3e-06	7e-06	6.33982e-08	1.47929e-07	4.79628e-06	9.21903e-05				2.101	0.762999	0.744164	0.755588	0.708315	0.701435		2.0948	0.769641	0.772264	0.790727	0.613838	0.630655		75.6533	3e-06
2.112	0.643325	0.636574	0.646457	0.58672	0.589576		2.09	0.937486	0.928836	0.934382	0.851132	0.848313		76.0804	0	0	0	0	0	0				76.0804	3e-06	7e-06	6.33982e-08	1.47929e-07	4.82336e-06	9.42671e-05				2.117	0.752176	0.743766	0.755588	0.69791	0.701076		2.1108	0.771839	0.771995	0.790727	0.61452	0.629558		76.0804	3e-06
2.128	0.634085	0.63654	0.646457	0.577879	0.589154		2.106	0.917827	0.928726	0.934382	0.832723	0.847743		76.5075	0	0	0	0	0	0				76.5075	3e-06	6e-06	6.33982e-08	1.26796e-07	4.85044e-06	9.63671e-05				2.133	0.717596	0.743857	0.755588	0.665484	0.700717		2.1268	0.76447	0.772194	0.790727	0.607595	0.628463		76.5075	3e-06
2.144	0.632888	0.636971	0.646457	0.576374	0.588732		2.122	0.930204	0.928648	0.934382	0.843385	0.847173		76.9347	0	0	0	0	0	0				76.9347	3e-06	6e-06	6.33982e-08	1.26796e-07	4.87752e-06	9.84902e-05				2.149	0.726994	0.744189	0.755588	0.673855	0.700359		2.1428	0.771694	0.772695	0.790727	0.61227	0.62737		76.9347	3e-06
2.16	0.635135	0.637592	0.646457	0.578006	0.58831		2.138	0.923689	0.92861	0.934382	0.836914	0.846603		77.3618	0	0	0	0	0	0				77.3618	3e-06	6e-06	6.33982e-08	1.26796e-07	4.9046e-06	0.000100636				2.165	0.750033	0.744446	0.755588	0.694854	0.7		2.1588	0.773711	0.773096	0.790727	0.612801	0.626279		77.3618	3e-06
2.176	0.640741	0.638164	0.646457	0.58269	0.587889		2.154	0.927095	0.928594	0.934382	0.839435	0.846033		77.7889	0	0	0	0	0	0				77.7889	3e-06	6e-06	6.33982e-08	1.26796e-07	4.93168e-06	0.000102806				2.181	0.719207	0.744619	0.755588	0.665955	0.699642		2.1748	0.780313	0.773325	0.790727	0.616956	0.625189		77.7889	3e-06
2.192	0.637366	0.638603	0.646457	0.579206	0.587468		2.17	0.924515	0.928581	0.934382	0.836536	0.845464		78.2161	0	0	0	0	0	0				78.2161	3e-06	5e-06	6.33982e-08	1.05664e-07	4.95876e-06	0.000104998				2.197	0.73203	0.744789	0.755588	0.677481	0.699284		2.1908	0.780246	0.773622	0.790727	0.61583	0.624102		78.2161	3e-06
2.208	0.625231	0.638828	0.646457	0.567772	0.587047		2.186	0.916161	0.928565	0.934382	0.82842	0.844896		78.6432	0	0	0	0	0	0				78.6432	3e-06	5e-06	6.33982e-08	1.05664e-07	4.98584e-06	0.000107214				2.213	0.722956	0.744861	0.755588	0.668741	0.698926		2.2068	0.77505	0.773983	0.790727	0.610665	0.623016		78.6432	3e-06
2.224	0.638224	0.638801	0.646457	0.579155	0.586626		2.202	0.933808	0.928546	0.934382	0.843809	0.844327		79.0704	0	0	0	0	0	0				79.0704	3e-06	5e-06	6.33982e-08	1.05664e-07	5.01292e-06	0.000109453				2.229	0.736999	0.74475	0.755588	0.681383	0.698568		2.2228	0.766138	0.77424	0.790727	0.602593	0.621933		79.0704	2e-06
2.24	0.647258	0.63853	0.646457	0.586932	0.586206		2.218	0.927278	0.928521	0.934382	0.837345	0.84376		79.4975	0	0	0	0	0	0				79.4975	3e-06	5e-06	6.33982e-08	1.05664e-07	5.04e-06	0.000111715				2.245	0.726368	0.744489	0.755588	0.671209	0.698211		2.2388	0.78437	0.774374	0.790727	0.61586	0.620851		79.4975	2e-06
2.256	0.639905	0.638111	0.646457	0.579849	0.585786		2.234	0.921038	0.928489	0.934382	0.831151	0.843192		79.9246	0	0	0	0	0	0				79.9246	3e-06	5e-06	6.33982e-08	1.05664e-07	5.06708e-06	0.000114				2.261	0.718275	0.744179	0.755588	0.663392	0.697853		2.2548	0.768349	0.774453	0.790727	0.602231	0.619771		79.9246	2e-06
2.272	0.634258	0.637835	0.646457	0.57432	0.585366		2.25	0.92958	0.92845	0.934382	0.838295	0.842625		80.3518	0	0	0	0	0	0				80.3518	3e-06	5e-06	6.33982e-08	1.05664e-07	5.09416e-06	0.000116308				2.277	0.761044	0.743981	0.755588	0.702533	0.697496		2.2708	0.774752	0.774523	0.790727	0.606194	0.618693		80.3518	2e-06
2.288	0.655719	0.638021	0.646457	0.593327	0.584947		2.266	0.926461	0.928413	0.934382	0.83492	0.842058		80.7789	0	0	0	0	0	0				80.7789	3e-06	4e-06	6.33982e-08	8.4531e-08	5.12124e-06	0.000118639				2.293	0.735666	0.744084	0.755588	0.678758	0.697139		2.2868	0.782419	0.774677	0.790727	0.611128	0.617617		80.7789	2e-06
2.304	0.643791	0.638692	0.646457	0.582117	0.584528		2.282	0.930925	0.928404	0.934382	0.838378	0.841492		81.206	0	0	0	0	0	0				81.206	3e-06	4e-06	6.33982e-08	8.4531e-08	5.14832e-06	0.000120994				2.309	0.728801	0.744559	0.755588	0.672081	0.696782		2.3028	0.765612	0.775129	0.790727	0.596961	0.616543		81.206	2e-06
2.32	0.633634	0.639575	0.646457	0.572523	0.584109		2.298	0.918765	0.928435	0.934382	0.826871	0.840926		81.6332	0	0	0	0	0	0				81.6332	3e-06	4e-06	6.33982e-08	8.4531e-08	5.1754e-06	0.000123371				2.325	0.7381	0.745191	0.755588	0.680307	0.696426		2.3188	0.766246	0.775875	0.790727	0.596415	0.61547		81.6332	2e-06
2.336	0.650499	0.640302	0.646457	0.58734	0.583691		2.314	0.929446	0.928493	0.934382	0.835921	0.84036		82.0603	0	0	0	0	0	0				82.0603	3e-06	4e-06	6.33982e-08	8.4531e-08	5.20248e-06	0.000125772				2.341	0.73247	0.745568	0.755588	0.674772	0.696069		2.3348	0.766579	0.776561	0.790727	0.595637	0.6144		82.0603	2e-06
2.352	0.634924	0.640587	0.646457	0.572867	0.583273		2.33	0.929551	0.928556	0.934382	0.835453	0.839795		82.4874	0	0	0	0	0	0				82.4874	2e-06	4e-06	4.22655e-08	8.4531e-08	3.48637e-06	8.54638e-05				2.357	0.749334	0.74547	0.755588	0.689954	0.695713		2.3508	0.789114	0.776773	0.790727	0.61208	0.613331		82.4874	2e-06
2.368	0.652826	0.640462	0.646457	0.588597	0.582855		2.346	0.927427	0.9286	0.934382	0.832983	0.83923		82.9146	0	0	0	0	0	0				82.9146	2e-06	4e-06	4.22655e-08	8.4531e-08	3.50443e-06	8.70951e-05				2.373	0.739156	0.745211	0.755588	0.680235	0.695357		2.3668	0.782067	0.776739	0.790727	0.605559	0.612264		82.9146	2e-06
2.384	0.631053	0.640167	0.646457	0.568559	0.582437		2.362	0.931907	0.928622	0.934382	0.836444	0.838666		83.3417	0	0	0	0	0	0				83.3417	2e-06	4e-06	4.22655e-08	8.4531e-08	3.52248e-06	8.87418e-05				2.389	0.763942	0.745092	0.755588	0.702685	0.695001		2.3828	0.790616	0.776948	0.790727	0.611114	0.611199		83.3417	2e-06
2.4	0.640095	0.639913	0.646457	0.576292	0.58202		2.378	0.932074	0.928637	0.934382	0.836031	0.838102		83.7688	0	0	0	0	0	0				83.7688	2e-06	4e-06	4.22655e-08	8.4531e-08	3.54053e-06	9.0404e-05				2.405	0.767113	0.745078	0.755588	0.70524	0.694645		2.3988	0.773896	0.777406	0.790727	0.597149	0.610136		83.7688	2e-06
2.416	0.63852	0.639781	0.646457	0.574462	0.581603		2.394	0.932985	0.928659	0.934382	0.836286	0.837538		84.196	0	0	0	0	0	0				84.196	2e-06	4e-06	4.22655e-08	8.4531e-08	3.55858e-06	9.20816e-05				2.421	0.739605	0.744978	0.755588	0.679603	0.69429		2.4148	0.783723	0.777746	0.790727	0.60368	0.609075		84.196	2e-06
2.432	0.634133	0.639785	0.646457	0.570107	0.581186		2.41	0.935375	0.928694	0.934382	0.837864	0.836975		84.6231	0	0	0	0	0	0				84.6231	2e-06	4e-06	4.22655e-08	8.4531e-08	3.57664e-06	9.37746e-05				2.437	0.753923	0.744889	0.755588	0.692405	0.693934		2.4308	0.757903	0.777861	0.790727	0.582777	0.608016		84.6231	2e-06
2.448	0.636872	0.640056	0.646457	0.572158	0.58077		2.426	0.931668	0.928737	0.934382	0.833982	0.836412		85.0503	0	0	0	0	0	0				85.0503	2e-06	4e-06	4.22655e-08	8.4531e-08	3.59469e-06	9.5483e-05				2.453	0.760756	0.745098	0.755588	0.698323	0.693579		2.4468	0.774016	0.77813	0.790727	0.594131	0.606958		85.0503	2e-06
2.464	0.633336	0.640698	0.646457	0.568575	0.580354		2.442	0.919398	0.928795	0.934382	0.822445	0.835849		85.4774	0	0	0	0	0	0				85.4774	2e-06	4e-06	4.22655e-08	8.4531e-08	3.61274e-06	9.72069e-05				2.469	0.765437	0.745608	0.755588	0.702261	0.693224		2.4628	0.785594	0.778717	0.790727	0.601969	0.605902		85.4774	2e-06
2.48	0.656443	0.641601	0.646457	0.588896	0.579938		2.458	0.924242	0.92888	0.934382	0.826222	0.835287		85.9045	0	0	0	0	0	0				85.9045	2e-06	4e-06	4.22655e-08	8.4531e-08	3.6308e-06	9.89461e-05				2.485	0.78467	0.746156	0.755588	0.719537	0.692869		2.4788	0.779304	0.779356	0.790727	0.596111	0.604848		85.9045	2e-06
2.496	0.625538	0.642478	0.646457	0.56077	0.579523		2.474	0.928545	0.928992	0.934382	0.829511	0.834725		86.3317	0	0	0	0	0	0				86.3317	2e-06	4e-06	4.22655e-08	8.4531e-08	3.64885e-06	0.000100701				2.501	0.715603	0.746597	0.755588	0.655868	0.692515		2.4948	0.789146	0.77987	0.790727	0.60259	0.603796		86.3317	2e-06
2.512	0.639316	0.64298	0.646457	0.57271	0.579108		2.49	0.933067	0.929118	0.934382	0.83299	0.834164		86.7588	0	0	0	0	0	0				86.7588	2e-06	4e-06	4.22655e-08	8.4531e-08	3.6669e-06	0.000102471				2.517	0.759533	0.74684	0.755588	0.695775	0.69216		2.5108	0.771978	0.780378	0.790727	0.588455	0.602746		86.7588	2e-06
2.528	0.631833	0.642864	0.646457	0.565601	0.578693		2.506	0.931421	0.929235	0.934382	0.830961	0.833603		87.1859	0	0	0	0	0	0				87.1859	2e-06	4e-06	4.22655e-08	8.4531e-08	3.68496e-06	0.000104256				2.533	0.751648	0.746722	0.755588	0.688199	0.691806		2.5268	0.783337	0.780815	0.790727	0.596074	0.601698		87.1859	2e-06
2.544	0.642158	0.642249	0.646457	0.574432	0.578278		2.522	0.928507	0.929321	0.934382	0.827804	0.833042		87.6131	0	0	0	0	0	0				87.6131	2e-06	4e-06	4.22655e-08	8.4531e-08	3.70301e-06	0.000106057				2.549	0.757475	0.74624	0.755588	0.693179	0.691452		2.5428	0.78797	0.780936	0.790727	0.598557	0.600651		87.6131	2e-06
2.56	0.642568	0.641624	0.646457	0.574387	0.577864		2.538	0.922422	0.929374	0.934382	0.821826	0.832482		88.0402	0	0	0	0	0	0				88.0402	2e-06	4e-06	4.22655e-08	8.4531e-08	3.72106e-06	0.000107874				2.565	0.757466	0.745801	0.755588	0.692816	0.691098		2.5588	0.785911	0.780836	0.790727	0.595955	0.599606		88.0402	2e-06
2.576	0.631229	0.641448	0.646457	0.563847	0.57745		2.554	0.928853	0.929416	0.934382	0.826999	0.831922		88.4673	0	0	0	0	0	0				88.4673	2e-06	4e-06	4.22655e-08	8.4531e-08	3.73912e-06	0.000109706				2.581	0.733706	0.745837	0.755588	0.67074	0.690744		2.5748	0.776478	0.781032	0.790727	0.587778	0.598564		88.4673	2e-06
2.592	0.65016	0.641808	0.646457	0.580341	0.577036		2.57	0.936254	0.929484	0.934382	0.833028	0.831362		88.8945	0	0	0	0	0	0				88.8945	2e-06	4e-06	4.22655e-08	8.4531e-08	3.75717e-06	0.000111553				2.597	0.747965	0.746309	0.755588	0.683426	0.690391		2.5908	0.788848	0.781701	0.790727	0.596103	0.597522		88.8945	2e-06
2.608	0.63933	0.6425	0.646457	0.570266	0.576623		2.586	0.93159	0.929591	0.934382	0.828321	0.830803		89.3216	0	0	0	0	0	0				89.3216	2e-06	4e-06	4.22655e-08	8.4531e-08	3.77522e-06	0.000113415				2.613	0.721437	0.746825	0.755588	0.65885	0.690037		2.6068	0.774992	0.782463	0.790727	0.584614	0.596483		89.3216	2e-06
2.624	0.636322	0.643242	0.646457	0.567175	0.57621		2.602	0.940843	0.929729	0.934382	0.835985	0.830244		89.7487	0	0	0	0	0	0				89.7487	2e-06	4e-06	4.22655e-08	8.4531e-08	3.79327e-06	0.000115294				2.629	0.737935	0.747139	0.755588	0.673571	0.689684		2.6228	0.782089	0.782892	0.790727	0.588941	0.595446		89.7487	2e-06
2.64	0.648861	0.643923	0.646457	0.577938	0.575797		2.618	0.912957	0.929877	0.934382	0.810662	0.829686		90.1759	0	0	0	0	0	0				90.1759	2e-06	4e-06	4.22655e-08	8.4531e-08	3.81133e-06	0.000117187				2.645	0.788646	0.747434	0.755588	0.719491	0.689331		2.6388	0.776497	0.783137	0.790727	0.583713	0.59441		90.1759	2e-06
2.656	0.643291	0.644561	0.646457	0.572566	0.575384		2.634	0.928628	0.930022	0.934382	0.824022	0.829128		90.603	0	0	0	0	0	0				90.603	2e-06	4e-06	4.22655e-08	8.4531e-08	3.82938e-06	0.000119096				2.661	0.728344	0.747859	0.755588	0.664136	0.688978		2.6548	0.783686	0.783611	0.790727	0.588093	0.593376		90.603	2e-06
2.672	0.63572	0.645046	0.646457	0.565423	0.574972		2.65	0.918345	0.930168	0.934382	0.81435	0.82857		91.0302	0	0	0	0	0	0				91.0302	2e-06	4e-06	4.22655e-08	8.4531e-08	3.84743e-06	0.00012102				2.677	0.715611	0.748216	0.755588	0.652192	0.688626		2.6708	0.789343	0.78426	0.790727	0.591307	0.592344		91.0302	2e-06
2.688	0.646855	0.645201	0.646457	0.574913	0.57456		2.666	0.925685	0.930314	0.934382	0.820306	0.828013		91.4573	0	0	0	0	0	0				91.4573	2e-06	4e-06	4.22655e-08	8.4531e-08	3.86549e-06	0.00012296				2.693	0.752645	0.748281	0.755588	0.685593	0.688273		2.6868	0.789228	0.784772	0.790727	0.590193	0.591314		91.4573	2e-06
2.704	0.644139	0.644927	0.646457	0.57209	0.574149		2.682	0.92058	0.930449	0.934382	0.815234	0.827456		91.8844	0	0	0	0	0	0				91.8844	2e-06	4e-06	4.22655e-08	8.4531e-08	3.88354e-06	0.000124915				2.709	0.739437	0.748031	0.755588	0.673217	0.687921		2.7028	0.779865	0.785019	0.790727	0.582177	0.590285		91.8844	2e-06
2.72	0.635055	0.644352	0.646457	0.563618	0.573737		2.698	0.925876	0.930561	0.934382	0.819372	0.8269		92.3116	0	0	0	0	0	0				92.3116	2e-06	4e-06	4.22655e-08	8.4531e-08	3.90159e-06	0.000126886				2.725	0.72632	0.747682	0.755588	0.660936	0.687569		2.7188	0.77905	0.785148	0.790727	0.580557	0.589258		92.3116	2e-06
2.736	0.644511	0.643847	0.646457	0.5716	0.573326		2.714	0.931887	0.930649	0.934382	0.824137	0.826343		92.7387	0	0	0	0	0	0				92.7387	2e-06	4e-06	4.22655e-08	8.4531e-08	3.91965e-06	0.000128872				2.741	0.734724	0.747472	0.755588	0.668241	0.687217		2.7348	0.770716	0.785328	0.790727	0.573347	0.588234		92.7387	2e-06
2.752	0.652756	0.643772	0.646457	0.578498	0.572916		2.73	0.931144	0.930734	0.934382	0.822926	0.825788		93.1658	0	0	0	0	0	0				93.1658	2e-06	4e-06	4.22655e-08	8.4531e-08	3.9377e-06	0.000130873				2.757	0.741594	0.747548	0.755588	0.674144	0.686865		2.7508	0.780177	0.785612	0.790727	0.579376	0.58721		93.1658	2e-06
2.768	0.638275	0.644225	0.646457	0.565259	0.572505		2.746	0.933002	0.930842	0.934382	0.824014	0.825232		93.593	0	0	0	0	0	0				93.593	2e-06	4e-06	4.22655e-08	8.4531e-08	3.95575e-06	0.00013289				2.773	0.75902	0.74792	0.755588	0.689633	0.686514		2.7668	0.782107	0.786027	0.790727	0.579799	0.586189		93.593	2e-06
2.784	0.637371	0.64509	0.646457	0.564054	0.572095		2.762	0.928329	0.930984	0.934382	0.819335	0.824677		94.0201	0	0	0	0	0	0				94.0201	2e-06	4e-06	4.22655e-08	8.4531e-08	3.97381e-06	0.000134922				2.789	0.765065	0.748535	0.755588	0.694768	0.686162		2.7828	0.799692	0.786582	0.790727	0.591804	0.585169		94.0201	2e-06
2.8	0.65497	0.64615	0.646457	0.579213	0.571685		2.778	0.930408	0.931157	0.934382	0.820617	0.824122		94.4472	0	0	0	0	0	0				94.4472	2e-06	4e-06	4.22655e-08	8.4531e-08	3.99186e-06	0.00013697				2.805	0.753639	0.749238	0.755588	0.684042	0.685811		2.7988	0.794144	0.787257	0.790727	0.586676	0.584152		94.4472	2e-06
2.816	0.643668	0.64708	0.646457	0.568811	0.571276		2.794	0.933263	0.931349	0.934382	0.822582	0.823568		94.8744	0	0	0	0	0	0				94.8744	2e-06	4e-06	4.22655e-08	8.4531e-08	4.00991e-06	0.000139033				2.821	0.750916	0.749798	0.755588	0.681222	0.68546		2.8148	0.791982	0.787911	0.790727	0.584062	0.583136		94.8744	2e-06
2.832	0.638134	0.647539	0.646457	0.563516	0.570866		2.81	0.93395	0.931542	0.934382	0.822634	0.823014		95.3015	0	0	0	0	0	0				95.3015	2e-06	4e-06	4.22655e-08	8.4531e-08	4.02796e-06	0.000141112				2.837	0.751929	0.749996	0.755588	0.681792	0.685109		2.8308	0.783593	0.788393	0.790727	0.576869	0.582121		95.3015	2e-06
2.848	0.63694	0.64744	0.646457	0.562059	0.570457		2.826	0.930811	0.931711	0.934382	0.819317	0.822461		95.7286	0	0	0	0	0	0				95.7286	2e-06	4e-06	4.22655e-08	8.4531e-08	4.04602e-06	0.000143206				2.853	0.762762	0.749832	0.755588	0.691261	0.684759		2.8468	0.774166	0.788596	0.790727	0.568938	0.581109		95.7286	2e-06
2.864	0.653214	0.647064	0.646457	0.576007	0.570049		2.842	0.919099	0.931843	0.934382	0.808464	0.821908		96.1558	0	0	0	0	0	0				96.1558	2e-06	4e-06	4.22655e-08	8.4531e-08	4.06407e-06	0.000145315				2.869	0.748767	0.749582	0.755588	0.67823	0.684408		2.8628	0.784758	0.788674	0.790727	0.575719	0.580098		96.1558	2e-06
2.88	0.651062	0.646745	0.646457	0.573698	0.56964		2.858	0.938897	0.93195	0.934382	0.825324	0.821355		96.5829	0	0	0	0	0	0				96.5829	2e-06	4e-06	4.22655e-08	8.4531e-08	4.08212e-06	0.00014744				2.885	0.766038	0.74951	0.755588	0.693518	0.684058		2.8788	0.784445	0.78889	0.790727	0.574489	0.579089		96.5829	2e-06
2.896	0.642073	0.646606	0.646457	0.565372	0.569232		2.874	0.939643	0.932058	0.934382	0.825424	0.820802		97.0101	0	0	0	0	0	0				97.0101	2e-06	4e-06	4.22655e-08	8.4531e-08	4.10018e-06	0.00014958				2.901	0.753808	0.749646	0.755588	0.682097	0.683708		2.8948	0.787304	0.789373	0.790727	0.57558	0.578082		97.0101	2e-06
2.912	0.645888	0.646566	0.646457	0.568323	0.568825		2.89	0.929045	0.932182	0.934382	0.815565	0.82025		97.4372	0	0	0	0	0	0				97.4372	2e-06	4e-06	4.22655e-08	8.4531e-08	4.11823e-06	0.000151736				2.917	0.738849	0.749751	0.755588	0.668219	0.683358		2.9108	0.783161	0.789889	0.790727	0.571555	0.577076		97.4372	2e-06
2.928	0.649185	0.646535	0.646457	0.570816	0.568417		2.906	0.928864	0.932315	0.934382	0.814858	0.819699		97.8643	0	0	0	0	0	0				97.8643	2e-06	4e-06	4.22655e-08	8.4531e-08	4.13628e-06	0.000153907				2.933	0.723411	0.749694	0.755588	0.653922	0.683008		2.9268	0.783873	0.790103	0.790727	0.57108	0.576073		97.8643	2e-06
2.944	0.63709	0.646675	0.646457	0.559779	0.56801		2.922	0.929437	0.932447	0.934382	0.814812	0.819147		98.2915	0	0	0	0	0	0				98.2915	2e-06	4e-06	4.22655e-08	8.4531e-08	4.15434e-06	0.000156094				2.949	0.8031	0.74976	0.755588	0.725585	0.682658		2.9428	0.784427	0.790138	0.790727	0.570489	0.575071		98.2915	2e-06
2.96	0.648883	0.647204	0.646457	0.569733	0.567603		2.938	0.930999	0.932579	0.934382	0.815633	0.818596		98.7186	0	0	0	0	0	0				98.7186	2e-06	4e-06	4.22655e-08	8.4531e-08	4.17239e-06	0.000158296				2.965	0.738996	0.750232	0.755588	0.667326	0.682309		2.9588	0.785735	0.790466	0.790727	0.570446	0.57407		98.7186	2e-06
2.976	0.654032	0.64807	0.646457	0.573843	0.567196		2.954	0.930224	0.932731	0.934382	0.814406	0.818046		99.1457	0	0	0	0	0	0				99.1457	2e-06	4e-06	4.22655e-08	8.4531e-08	4.19044e-06	0.000160513				2.981	0.768768	0.750963	0.755588	0.693855	0.68196		2.9748	0.808194	0.791156	0.790727	0.585731	0.573072		99.1457	2e-06
2.992	0.653542	0.649011	0.646457	0.573001	0.56679		2.97	0.93847	0.932907	0.934382	0.821072	0.817496		99.5729	0	0	0	0	0	0				99.5729	2e-06	4e-06	4.22655e-08	8.4531e-08	4.2085e-06	0.000162746				2.997	0.743396	0.751593	0.755588	0.670612	0.681611		2.9908	0.790233	0.791842	0.790727	0.571718	0.572075		99.5729	2e-06
3.008	0.656013	0.649718	0.646457	0.574756	0.566384		2.986	0.941486	0.933094	0.934382	0.823157	0.816946		100	0	0	0	0	0	0				100	2e-06	4e-06	4.22655e-08	8.4531e-08	4.22655e-06	0.000164994				3.013	0.728209	0.751928	0.755588	0.656577	0.681262		3.0068	0.791148	0.792243	0.790727	0.571385	0.57108		100	2e-06
3.024	0.642066	0.649969	0.646457	0.562134	0.565978		3.002	0.933044	0.933271	0.934382	0.815227	0.816396			41.8797										47.3199				44.0064					3.029	0.756072	0.752031	0.755588	0.681349	0.680913		3.0228	0.801825	0.792498	0.790727	0.578088	0.570087			51.0151
3.04	0.653115	0.649722	0.646457	0.571397	0.565573		3.018	0.929612	0.933422	0.934382	0.811682	0.815847																						3.045	0.768013	0.751947	0.755588	0.691756	0.680565		3.0388	0.786536	0.79278	0.790727	0.566079	0.569095
3.056	0.64478	0.64914	0.646457	0.563701	0.565168		3.034	0.94653	0.933541	0.934382	0.825899	0.815298																						3.061	0.76812	0.751672	0.755588	0.691499	0.680216		3.0548	0.793986	0.792972	0.790727	0.570447	0.568105
3.072	0.651842	0.648535	0.646457	0.569467	0.564763		3.05	0.933799	0.933635	0.934382	0.814242	0.81475																						3.077	0.766095	0.751358	0.755588	0.689322	0.679868		3.0708	0.784387	0.792983	0.790727	0.56257	0.567117
3.088	0.638815	0.648192	0.646457	0.557686	0.564358		3.066	0.938732	0.93372	0.934382	0.817992	0.814202																						3.093	0.725295	0.751274	0.755588	0.652277	0.67952		3.0868	0.775501	0.793032	0.790727	0.55523	0.566131
3.104	0.634121	0.648254	0.646457	0.553192	0.563954		3.082	0.927128	0.933813	0.934382	0.807337	0.813654																						3.109	0.729196	0.751541	0.755588	0.65545	0.679172		3.1028	0.790525	0.793353	0.790727	0.565002	0.565146
3.12	0.657825	0.648681	0.646457	0.573459	0.56355		3.098	0.938014	0.933928	0.934382	0.816268	0.813107																						3.125	0.755059	0.751991	0.755588	0.67835	0.678825		3.1188	0.78919	0.793854	0.790727	0.563067	0.564163
3.136	0.664605	0.649286	0.646457	0.578955	0.563146		3.114	0.940477	0.934067	0.934382	0.81786	0.81256																						3.141	0.75619	0.752433	0.755588	0.679018	0.678477		3.1348	0.805525	0.794278	0.790727	0.573722	0.563182
3.152	0.656573	0.649846	0.646457	0.571549	0.562743		3.13	0.944289	0.934218	0.934382	0.820623	0.812014																						3.157	0.748789	0.752796	0.755588	0.672028	0.67813		3.1508	0.813853	0.794595	0.790727	0.578645	0.562202
3.168	0.649662	0.650267	0.646457	0.565127	0.562339		3.146	0.941073	0.934368	0.934382	0.817279	0.811468																						3.173	0.736464	0.753094	0.755588	0.660628	0.677783		3.1668	0.797181	0.794847	0.790727	0.565805	0.561224
3.184	0.662412	0.650658	0.646457	0.575806	0.561937		3.162	0.939115	0.934504	0.934382	0.81503	0.810922																						3.189	0.772042	0.753383	0.755588	0.692189	0.677436		3.1828	0.796831	0.795075	0.790727	0.564573	0.560248
3.2	0.665695	0.651098	0.646457	0.578245	0.561534		3.178	0.935302	0.934631	0.934382	0.811174	0.810376																						3.205	0.769774	0.753698	0.755588	0.689801	0.677089		3.1988	0.801518	0.795289	0.790727	0.566907	0.559274
3.216	0.671958	0.651489	0.646457	0.583266	0.561132		3.194	0.931816	0.93476	0.934382	0.807608	0.809831																						3.221	0.780185	0.75407	0.755588	0.698773	0.676743		3.2148	0.803206	0.795647	0.790727	0.567112	0.558301
							3.21	0.941112	0.934892	0.934382	0.815116	0.809287																						3.237	0.772129	0.754289	0.755588	0.691204	0.676396		3.2308	0.811677	0.796129	0.790727	0.572096	0.55733
							3.226	0.93279	0.935013	0.934382	0.807364	0.808742																						3.253	0.773543	0.754072	0.755588	0.692116	0.67605		3.2468	0.801626	0.796371	0.790727	0.564029	0.55636
							3.242	0.933153	0.935102	0.934382	0.807135	0.808198																						3.269	0.731302	0.75353	0.755588	0.653986	0.675704		3.2628	0.805049	0.796154	0.790727	0.565452	0.555393
							3.258	0.927428	0.935154	0.934382	0.801644	0.807655																						3.285	0.738553	0.753193	0.755588	0.660132	0.675358		3.2788	0.799116	0.795884	0.790727	0.560309	0.554427
							3.274	0.932813	0.935195	0.934382	0.805757	0.807112																						3.301	0.760047	0.753348	0.755588	0.678996	0.675013		3.2948	0.799361	0.796036	0.790727	0.559506	0.553462
							3.29	0.9358	0.935256	0.934382	0.807793	0.806569																						3.317	0.75194	0.753792	0.755588	0.67141	0.674667		3.3108	0.823326	0.796495	0.790727	0.575278	0.5525
																																		3.333	0.748252	0.754233	0.755588	0.667775	0.674322		3.3268	0.79825	0.796833	0.790727	0.556786	0.551539
																																		3.349	0.735821	0.754684	0.755588	0.656345	0.673977		3.3428	0.807511	0.796977	0.790727	0.562266	0.550579
																																		3.365	0.745562	0.75526	0.755588	0.664693	0.673632		3.3588	0.797852	0.797239	0.790727	0.554575	0.549622
																																		3.381	0.758069	0.755792	0.755588	0.675498	0.673287		3.3748	0.789779	0.797666	0.790727	0.548008	0.548666
																																		3.397	0.758584	0.756004	0.755588	0.675611	0.672942		3.3908	0.790291	0.797914	0.790727	0.54741	0.547711
																																		3.413	0.769456	0.75591	0.755588	0.684943	0.672598		3.4068	0.777657	0.797856	0.790727	0.537721	0.546759
[truncated: 16 more columns]

## Sheet: Fig 2ABCD
Fig. 2A	Stability vs q-value
	q_DMPC_DHPC	qeff_DMPC_DHPC	DG_DMPC_DHPC	DG_error_DMPC_DHPC		q_DMPC_CHAPS	qeff_DMPC_CHAPS	DG_DMPC_CHAPS	DG_error_DMPC_CHAPS	DG_DDM	DG_DDM_error		qeff_DMCHAPS_q15_pct	DG_DMCHAPS_q15_pct	DG_DMCHAPS_q15_pct_err	pct_DMCHAPS_q15
	0	0	3.8202	0.0591		0	0	3.5688	0.0338	5.8	0.2		2.34007	7.3593	0.12	1
	0.2	0.230766	4.0347	0.0814		0.2	0.211648	4.2484	0.191	5.8	0.2		1.82815	7.1332	0.115	2
	0.4	0.478482	4.7437	0.105		0.5	0.537606	4.9305	0.0498	5.8	0.2		1.7039	7.1357	0.0592	3
	0.5	0.613375	6.6306	0.073		0.8	0.874188	5.9	0.108	5.8	0.2		1.6479	7.0058	0.133	4
	1	1.35857	6.828	0.0954		1	1.10474	6.7069	0.0607	5.8	0.2
	1.5	2.28318	7.3649	0.0485		1.5	1.7039	7.1357	0.0592	5.8	0.2
	2	3.46089	7.6973	0.179		2	2.33788	7.662	0.065	5.8	0.2
Fig. 2B	Bicelle thickness
	q_DMPC_CHAPS	qeff_DMPC_CHAPS	L_DMPC_CHAPS		q_DMPC_DHPC	qeff_DMPC_DHPC	L_DMPC_DHPC		qeff	L_DDM	L_DDM_DMPC_error	L_DMPC
	0	0			0	0	23.0999		0	39.7	0.3	43.7
	0.1	0.10527			0.0999968	0.113373	30.7999		0.6	39.7	0.3	43.7
	0.2	0.211648	26.5646		0.199997	0.230766	36.1103		1	39.7	0.3	43.7
	0.3	0.319151	28.6955		0.299995	0.352387	37.8505		1.5	39.7	0.3	43.7
	0.4	0.427798	30.0618		0.4	0.478482	41.8879		2	39.7	0.3	43.7
	0.5	0.537606	32.036		0.498007	0.606326	43.0355		2.5	39.7	0.3	43.7
	0.6	0.648594	34.3977		0.599994	0.745065	45.5303		3	39.7	0.3	43.7
	0.7	0.760781	34.7316		0.699993	0.886125	47.5999		3.5	39.7	0.3	43.7
	0.8	0.874188	37.0072		0.80001	1.03281	48.3322
	0.9	0.988833	36.7537		0.900001	1.18537	48.3322
	1	1.10474	37.6563		1.00001	1.34425	46.8894
	1.5	1.7039	41.5973		1.49999	2.24819	48.3322
	2	2.33788	41.759
Fig. 2C	q	qeff	DMPC/CHAPS_Tm	DMPC/CHAPS_Tm_error		q	qeff	DMPC/DHPC_Tm		qeff	DMPC_Tm	DMPC_Tm_error
	0.05					0.3	0.37492	7.5		0	23.6747	0.113068
	0.5					0.5	0.658843	14.25		0.6	23.6747	0.113068
	1	1.10474	13.366	2.07		0.75	1.06033	18.25		1	23.6747	0.113068
	1.18	1.31661	16.449	0.544		1	1.52499	22.25		1.5	23.6747	0.113068
	1.3	1.46022	20.53	0.208		1.5	2.71454	23.2		2	23.6747	0.113068
	1.5	1.7039	22.487	0.731445						2.5	23.6747	0.113068
	2	2.33788	22.9707	0.198026						3	23.6747	0.113068
										3.5	23.6747	0.113068
	Fitting Equation	y = (mf*x+Tf)+(mg*x+Tg)/(1+exp((Tm-x)/c))
	Fitted parameters for DMPC:CHAPS bicelles
	q=1.0	Tm = 13.366 ± 2.07
		c = 4.3952 ± 0.702
		mf = -0.0012864 ± 0.00169
		Tf = 0.25375 ± 0.00246
		mg = -0.0011623 ± 0.00157
		Tg = -0.068108 ± 0.00871
	q=1.18	Tm = 16.449 ± 0.544
		c = 5.1759 ± 0.272
		mf = -0.0013024 ± 0.000428
		Tf = 0.26394 ± 0.000703
		mg = -0.00085574 ± 0.000354
		Tg = -0.090752 ± 0.00523
	q=1.3	Tm = 20.53 ± 0.208
		c = 4.2617 ± 0.166
		mf = -0.00235 ± 0.000144
		Tf = 0.27767 ± 0.000434
		mg = 9.6095e-06 ± 0.000108
		Tg = -0.083786 ± 0.00356
											Av				q = 1.5	Tm	Tm_err
	q=1.5	Tm = 23.452 ± 0.208		Tm = 22.3 ± 0.26			Tm = 22.508 ± 0.248				Tm = 21.686 ± 0.442				Take 1	23.452	0.208
		c = 2.3586 ± 0.164		c = 3.2521 ± 0.215			c = 3.2733 ± 0.205				c = 3.894 ± 0.378				Take 2	22.3	0.26
		mf = -0.0021954 ± 0.000136		mf = -0.0023923 ± 0.000154			mf = -0.0021353 ± 0.000151				mf = -0.0016407 ± 0.000325				Take 3	22.508	0.248
		Tf = 0.29246 ± 0.00113		Tf = 0.27841 ± 0.000876			Tf = 0.27294 ± 0.000875				Tf = 0.26761 ± 0.00138				Take 4	21.688	0.442
		mg = -0.00099344 ± 0.000186		mg = -0.00020152 ± 0.00015			mg = -0.00045784 ± 0.000153				mg = -0.0005727 ± 0.000271				Av	22.487
		Tg = -0.06375 ± 0.00689		Tg = -0.071248 ± 0.0058			Tg = -0.070848 ± 0.00616				Tg = -0.082276 ± 0.0113				SEM	0.731445
											Av				q = 1.5	Tm	Tm_err
	q=2.0	Tm = 23.153 ± 0.193		Tm = 22.76 ± 0.128			Tm = 22.999 ± 0.167				Tm = 22.975 ± 0.155				Take 1	23.153	0.193
		c = 2.3253 ± 0.153		c = 2.308 ± 0.102			c = 2.2942 ± 0.132				c = 2.3154 ± 0.123				Take 2	22.76	0.128
		mf = -0.0022586 ± 0.000131		mf = -0.0019811 ± 8.49e-05			mf = -0.0019559 ± 0.000105				mf = -0.0020632 ± 0.000102				Take 3	22.999	0.167
		Tf = 0.29497 ± 0.00107		Tf = 0.28429 ± 0.000686			Tf = 0.28655 ± 0.000866				Tf = 0.28859 ± 0.000829				Av	22.9707
		mg = -0.00098634 ± 0.000172		mg = -0.001181 ± 0.000107			mg = -0.001312 ± 0.000137				mg = -0.0011588 ± 0.000131				SEM	0.198026
		Tg = -0.063442 ± 0.00616		Tg = -0.054348 ± 0.00371			Tg = -0.049005 ± 0.00488				Tg = -0.055709 ± 0.00465
															q = 1.5	Tm	Tm_err
											Av				Take 1	23.799	0.0888
	DMPC	Tm = 23.799 ± 0.0888		Tm = 23.578 ± 0.0957			Tm = 23.647 ± 0.069				Tm = 23.686 ± 0.0746				Take 2	23.578	0.0957
		c = 0.51796 ± 0.0834		c = 0.63074 ± 0.0869			c = 0.61903 ± 0.0631				c = 0.59609 ± 0.0685				Take 3	23.647	0.069
		mf = -0.00050621 ± 0.000235		mf = 0.0001721 ± 0.00021			mf = -0.00018277 ± 0.000119				mf = -0.00016795 ± 0.000161				Av	23.6747
		Tf = 0.3162 ± 0.00291		Tf = 0.27536 ± 0.00253			Tf = 0.2659 ± 0.00144			Av	Tf = 0.28578 ± 0.00196				SEM	0.113068
		mg = -0.002214 ± 0.000349		mg = -0.0023523 ± 0.000309			mg = -0.0018854 ± 0.000176			Std	mg = -0.002141 ± 0.000238
		Tg = -0.037238 ± 0.00988		Tg = -0.030782 ± 0.00869			Tg = -0.022286 ± 0.00498				Tg = -0.03059 ± 0.00674
Fig. 2D	q_DMPC_DHPC	qeff_DMPC_DHPC	GP_DMPC_DHPC	GP_DMPC_DHPC_error		q_DMPC_CHAPS	qeff_DMPC_CHAPS	GP_DMPC_CHAPS	GP_DMPC_CHAPS_error		qeff_DMPC	GP_DMPC	qeff_DDM	GP_DDM	GP_DDM_error
	0	0	-0.574839	0.0151087		0	0	-0.339044	0.0188486		0	0.125524	0	-0.508946	0.0169074
	0.1	0.113373	-0.514006	0.00694319		0.1	0.10527	-0.291719	0.019305		3.5	0.125524	3.5	-0.508946	0.0169074
	0.2	0.230766	-0.354105	0.0886416		0.2	0.211648	-0.260392	0.00502309
	0.3	0.352387	-0.333682	0.0904951		0.3	0.319151	-0.227018	0.0225429
	0.4	0.478482	-0.294543	0.0217401		0.4	0.427798	-0.206062	0.0207068
	0.5	0.606326	-0.233555	0.0233446		0.5	0.537606	-0.182904	0.0208298
	0.6	0.745065	-0.183034	0.0201923		0.6	0.648594	-0.162197	0.0182279
	0.7	0.886125	-0.123799	0.0244941		0.7	0.760781	-0.138419	0.01741
	0.8	1.03281	-0.0797242	0.0498517		0.8	0.874188	-0.128167	0.0279198
	0.9	1.18537	-0.0729584	0.0429115		0.9	0.988833	-0.0914879	0.0197326
	1	1.34425	-0.0293554	0.0526461		1	1.10474	-0.0769972	0.0176803
	1.25	1.7717	-0.0203991	0.0495398		1.25	1.40015	-0.0486014	0.0314233
	1.5	2.24819	-0.0894718	0.0088487		1.5	1.7039	-0.0587636	0.029275
	1.75	2.78294	-0.0799639	0.0119769		1.75	2.01635	-0.0443568	0.0393247
	2	3.38719	0	0.0161452		2	2.33788	-0.0253294	0.0479216

## Sheet: Fig 3AB
Mutations_altogether	All_WT_Mut_DDM	All_WT_Mut_DDM_err	All_WT_Mut_BC	All_WT_Mut_BC_err		Fitting equation			Mutations	95/172_ddG_Micelle	95/172_ddG_micelle_err	95/172_ddG_Bicelle	95/172_ddG_bicelle_err	Fitting equation		Mutations	172/267_ddG_Micelle	172/267_ddG_micelle_err	172/267_ddG_Bicelle	172/267_ddG_bicelle_err	Fitting equation			Buried (f_ASA = 0)						Buried (f_ASA = 0)								Partially Buried (0<f_ASA<0.1)							Partially Buried (0<f_ASA<0.1)
M100A	2.726	0.34	1.4023	0.21139		y = b*x + a			M100A	2.726	0.34	1.4023	0.21139	y = b*x + a		M100A	2.21	0.25	1.4028	0.177096	y = b*x + a			Mutations	95/172_ddG_Micelle	95/172_ddG_micelle_err	95/172_ddG_Bicelle	95/172_ddG_bicelle_err		Mutations	172/267_ddG_Micelle	172/267_ddG_micelle_err	172/267_ddG_Bicelle	172/267_ddG_bicelle_err				Mutations	95/172_ddG_Micelle	95/172_ddG_micelle_err	95/172_ddG_Bicelle	95/172_ddG_bicelle_err		Mutations	172/267_ddG_Micelle	172/267_ddG_micelle_err	172/267_ddG_Bicelle	172/267_ddG_bicelle_err
C104A	1.151	0.279	0.4623	0.34884		a = -0.23493 ± 0.146			C104A	1.151	0.279	0.4623	0.34884	a = -0.39546 ± 0.198		C104A	0.87	0.11	0.0599	0.104709	a = -0.2469 ± 0.181			C104A	1.15078	0.279414	0.4623	0.34884		C104A	0.872617	0.0983563	0.0599	0.104709				L161A	1.94891	0.256259	1.2002	0.119477		L161A	2.66633	0.344857	1.5379	0.286717
V119A	2.012	0.212	1.5754	0.176665		b = 1.0603 ± 0.0845			V119A	2.012	0.212	1.5754	0.176665	b = 1.0106 ± 0.0997		V119A	0.91	0.1	1.0868	0.0992962	b = 1.3041 ± 0.132			W158F	1.02639	0.2	0.3125	0.143062		W158F	0.093994	0.07	0.3156	0.111023				A253V	1.51828	0.237543	-0.0262	0.0881855		A253V	0.91241	0.110467	0.2801	0.223678
L123A	2.047	0.208	1.41343	0.089809					L123A	2.047	0.208	1.41343	0.089809			L123A	0.86	0.1	0.69485	0.171369				L174A	3.72639	0.2	4.5379	0.162809		L174A	3.29399	0.07	4.7846	0.120066				H254A	1.49	0.23	0.72	0.14		H254A	-0.28	0.11	-0.21	0.17
W125A	2.818	0.297	3.9217	0.0242					W125A	2.818	0.297	3.9217	0.0242			W125A	1.71	0.18	3.4702	0.136715				S181A	-0.573612	0.2	0.054	0.152927		S181A	0.593994	0.07	0.4751	0.106984				N154A	1.22639	0.2	0.4952	0.0833887		N154A	1.21056	0.328302	0.6163	0.116738
K132A	0.212	0.269	-0.0857	0.124377					K132A	0.212	0.269	-0.0857	0.124377			K132A	0.37	0.15	-0.0053	0.102062				S201T	0.404064	0.231705	0.0261	0.167755		S201T	0.800146	0.158669	0.0535	0.193121				F197A	1.70218	0.208695	0.5502	0.160831		F197A	0.602155	0.0840773	0.4461	0.150253
F133A	1.258	0.266	0.57	0.13125					F133A	1.258	0.266	0.57	0.13125			F133A	0.47	0.18	0.7566	0.162194				A206G	0.393747	0.217598	0.3156	0.160831		A206G	0.620124	0.0944286	0.872	0.0746384				I223A	0.963285	0.269735	0.0745	0.166765		I223A	0.477554	0.137801	0.644	0.168689
F135A	0.372	0.215	0.4313	0.110678					F135A	0.372	0.215	0.4313	0.110678			F135A	0.2	0.15	0.5143	0.138502				L207A	4.05239	0.30419	5.0284	0.15194		L207A	2.69399	0.114571	4.6878	0.151165				H150A	0.0104975	0.252299	0.3074	0.160831		H150A	0.317638	0.195242	0.5089	0.194069
W136A	2.743	0.206	0.9488	0.34086					W136A	2.743	0.206	0.9488	0.34086			W136A	1.71	0.12	1.2835	0.127871				Y210F	1.92639	0.2	0.5079	0.160831		Y210F	1.17397	0.121894	0.8843	0.116823				M249A	0.247216	0.222556	0.2943	0.0535769		M249A	0.481502	0.173217	0.399	0.150253
R137A	4.111	0.209	4.6968	0.136168					R137A	4.111	0.209	4.6968	0.136168			R137A	2.83	0.11	4.3391	0.154825				G261A	4.02639	0.2	4.9028	0.142076		G261A	2.69399	0.07	3.9538	0.109284				L225A	-0.673612	0.2	0.1606	0.104831		L225A	0.94917	0.0856094	0.4099	0.0956582
Y138F	1.826	0.2	0.9209	0.0732151					Y138F	1.826	0.2	0.9209	0.0732151			Y138F	0.59	0.09	0.8035	0.146615				A265V	2.32639	0.2	1.5984	0.326897		A265V	1.29399	0.07	1.3879	0.243932				R137A	4.11082	0.209254	4.6968	0.136168		R137A	2.83213	0.0969203	4.3391	0.154825
F139A	1.968	0.21	0.7417	0.156878					F139A	1.968	0.21	0.7417	0.156878			F139A	0.96	0.1	1.2623	0.106903																		V119A	2.01223	0.212384	1.5754	0.176665		V119A	0.912382	0.0838204	1.0868	0.0992962
T140A	1.626	0.2	1.3911	0.115562					T140A	1.626	0.2	1.3911	0.115562			T140A	0.69	0.09	0.8766	0.159424				Fitting equation		a = -0.47142 ± 0.395				Fitting equation		a = -0.66984 ± 0.315						T178A	0.626388	0.2	0.6552	0.0742542		T178A	0.293994	0.07	0.8962	0.229451
L143A	2.326	0.2	1.3413	0.136168					L143A	2.326	0.2	1.3413	0.136168			L143A	1.44	0.11	1.4954	0.209301				y = b*x + a		b = 1.2167 ± 0.163				y = b*x + a		b = 1.7107 ± 0.18						W125A	2.81805	0.2968	3.9217	0.0242		W125A	1.71451	0.169941	3.4702	0.136715
H150A	0.01	0.252	0.3074	0.160831					H150A	0.01	0.252	0.3074	0.160831			H150A	0.32	0.2	0.5089	0.194069																		L155A	2.16037	0.24019	1.34815	0.120749		L155A	1.59288	0.238663	0.8924	0.0882525
N154A	1.226	0.2	0.4952	0.0833887					N154A	1.226	0.2	0.4952	0.0833887			N154A	1.21	0.33	0.6163	0.116738																		R214A	0.885432	0.238499	0.1757	0.199473		R214A	0.552545	0.0936903	0.6537	0.167758
L155A	2.16	0.24	1.34815	0.120749					L155A	2.16	0.24	1.34815	0.120749			L155A	1.59	0.24	0.8924	0.0882525
W158F	1.026	0.2	0.3125	0.143062					W158F	1.026	0.2	0.3125	0.143062			W158F	0.09	0.09	0.3156	0.111023																		Fitting equation		a = -0.3217 ± 0.328				Fitting equation		a = -0.045109 ± 0.329
L161A	1.949	0.256	1.2002	0.119477					L161A	1.949	0.256	1.2002	0.119477			L161A	2.67	0.35	1.5379	0.286717																		y = b*x + a		b = 0.99659 ± 0.181				y = b*x + a		b = 1.0926 ± 0.249
L174A	3.726	0.2	4.5379	0.162809					L174A	3.726	0.2	4.5379	0.162809			L174A	3.29	0.09	4.7846	0.120066
T178A	0.626	0.2	0.6552	0.0742542					T178A	0.626	0.2	0.6552	0.0742542			T178A	0.29	0.09	0.8962	0.229451
S181A	-0.574	0.2	0.054	0.152927					S181A	-0.574	0.2	0.054	0.152927			S181A	0.59	0.09	0.4751	0.106984
F197A	1.702	0.209	0.5502	0.160831					F197A	1.702	0.209	0.5502	0.160831			F197A	0.6	0.1	0.4461	0.150253
S201T	0.404	0.232	0.0261	0.167755					S201T	0.404	0.232	0.0261	0.167755			S201T	0.8	0.17	0.0535	0.193121
A206G	0.394	0.218	0.3156	0.160831					A206G	0.394	0.218	0.3156	0.160831			A206G	0.62	0.11	0.872	0.0746384
L207A	4.052	0.304	5.0284	0.15194					L207A	4.052	0.304	5.0284	0.15194			L207A	2.69	0.12	4.6878	0.151165
Y210F	1.926	0.2	0.5079	0.160831					Y210F	1.926	0.2	0.5079	0.160831			Y210F	1.17	0.13	0.8843	0.116823
K214A	0.885	0.238	0.1757	0.199473					K214A	0.885	0.238	0.1757	0.199473			K214A	0.55	0.11	0.6537	0.167758
I223A	0.963	0.27	0.0745	0.166765					I223A	0.963	0.27	0.0745	0.166765			I223A	0.48	0.15	0.644	0.168689
L225A	-0.674	0.2	0.1606	0.104831					L225A	-0.674	0.2	0.1606	0.104831			L225A	0.95	0.1	0.4099	0.0956582
Q226A	0.178	0.211	-0.0073	0.0664624					Q226A	0.178	0.211	-0.0073	0.0664624			Q226A	0.77	0.21	-0.1044	0.155743
M249A	0.247	0.223	0.2943	0.0535769					M249A	0.247	0.223	0.2943	0.0535769			M249A	0.48	0.18	0.399	0.150253
H254A	1.49	0.23	0.72	0.14					H254A	1.49	0.23	0.72	0.14			H254A	-0.28	0.11	-0.21	0.17
A253V	1.518	0.238	-0.0262	0.0881855					A253V	1.518	0.238	-0.0262	0.0881855			A253V	0.91	0.12	0.2801	0.223678
G261A	4.026	0.2	4.9028	0.142076					G261A	4.026	0.2	4.9028	0.142076			G261A	2.69	0.09	3.9538	0.109284
A265V	2.326	0.2	1.5984	0.326897					A265V	2.326	0.2	1.5984	0.326897			A265V	1.29	0.09	1.3879	0.243932
D268A	2.426	0.2	1.8443	0.170724					D268A	2.426	0.2	1.8443	0.170724			D268A	1.29	0.09	1.5045	0.0807546
M100A	2.21	0.25	1.4028	0.177096					WT	0	0.311	0	0.17			WT	0	0.12	0	0.01
C104A	0.87	0.11	0.0599	0.104709
V119A	0.91	0.1	1.0868	0.0992962
L123A	0.86	0.1	0.69485	0.171369
W125A	1.71	0.18	3.4702	0.136715
K132A	0.37	0.15	-0.0053	0.102062
F133A	0.47	0.18	0.7566	0.162194
F135A	0.2	0.15	0.5143	0.138502
W136A	1.71	0.12	1.2835	0.127871
R137A	2.83	0.11	4.3391	0.154825
Y138F	0.59	0.09	0.8035	0.146615
F139A	0.96	0.1	1.2623	0.106903
T140A	0.69	0.09	0.8766	0.159424
L143A	1.44	0.11	1.4954	0.209301
H150A	0.32	0.2	0.5089	0.194069
N154A	1.21	0.33	0.6163	0.116738
L155A	1.59	0.24	0.8924	0.0882525
W158F	0.09	0.09	0.3156	0.111023
L161A	2.67	0.35	1.5379	0.286717
L174A	3.29	0.09	4.7846	0.120066
T178A	0.29	0.09	0.8962	0.229451
S181A	0.59	0.09	0.4751	0.106984
F197A	0.6	0.1	0.4461	0.150253
S201T	0.8	0.17	0.0535	0.193121
A206G	0.62	0.11	0.872	0.0746384
L207A	2.69	0.12	4.6878	0.151165
Y210F	1.17	0.13	0.8843	0.116823
K214A	0.55	0.11	0.6537	0.167758
I223A	0.48	0.15	0.644	0.168689
L225A	0.95	0.1	0.4099	0.0956582
Q226A	0.77	0.21	-0.1044	0.155743
M249A	0.48	0.18	0.399	0.150253
H254A	-0.28	0.11	-0.21	0.17
A253V	0.91	0.12	0.2801	0.223678
G261A	2.69	0.09	3.9538	0.109284
A265V	1.29	0.09	1.3879	0.243932
D268A	1.29	0.09	1.5045	0.0807546

## Sheet: Fig 3A_Chow
Chow's test
		ID	ASA	PG_ddG_Micelles	PG_ddG_Bicelles	Sc	S1	S2
95/172	Buried	1	1	1.2	0.4623	0.326748	0.112005			Sc
95/172	Buried	2	1	1.02639	0.3	0.302626	0.102258			b0	-0.236524
95/172	Buried	3	1	3.72639	4.5379	0.687722	1.35123			b1	1.0587
95/172	Buried	4	1	-0.57	0.05	0.792071	1.12263
95/172	Buried	5	1	0.404064	0.02	0.0293297	0.00125201			S1
95/172	Buried	6	1	0.4	0.3	0.0127787	0.1021			b0	-0.427783
95/172	Buried	7	1	4.1	5	0.802541	1.54556			b1	1.02063
95/172	Buried	8	1	1.93	0.5	1.70765	1.08583
95/172	Buried	9	1	4.03	4.9	0.756823	1.47537			S2
95/172	Buried	10	1	2.33	1.5984	0.399236	0.123821			b0	-0.267016
95/172	Partial	11	1	1.94891	1.2002	0.392618	0.130417			b1	1.31429
95/172	Partial	12	1	1.22639	0.4952	0.321098	0.108047
95/172	Partial	13	1	1.51828	-0.0262	1.95184	1.31795			Sum of Sc	43.9078
95/172	Partial	14	1	1.49109	0.7204	0.386503	0.139625			Sum of S1	20.1867
95/172	Partial	15	1	0.0104975	0.3074	0.283887	0.524855			Sum of S2	17.2081
95/172	Partial	16	1	0.963285	0.0745	0.502408	0.231239
95/172	Partial	17	1	1.70218	0.5502	1.031	0.576559			Numerator	3.25651
95/172	Partial	18	1	4.11082	4.6968	0.337784	0.862969			Denominator	0.534212
95/172	Partial	19	1	2.01223	1.5754	0.101397	0.00255619
95/172	Partial	20	1	-0.673612	0.1606	1.23272	1.6279			F-statistic	6.09591
95/172	Partial	21	1	0.247216	0.2943	0.0724127	0.220681			p-value	0.00358305
95/172	Partial	22	1	0.626388	0.6552	0.0522423	0.196846
95/172	Partial	23	1	2.81805	3.9217	1.38005	2.17062
95/172	Partial	24	1	2.16037	1.34815	0.493527	0.184045
95/172	Partial	25	1	0.885432	0.1757	0.275819	0.0901291
95/172	Exposed	11	1	2.72639	1.4023	1.55653	0.907347
95/172	Exposed	12	1	1.62639	1.3911	0.00888042	0.0252632
95/172	Exposed	13	1	2.04683	1.41343	0.267315	0.0614236
95/172	Exposed	14	1	2.32639	1.3413	0.78345	0.366383
95/172	Exposed	15	1	1.82639	0.9209	0.60245	0.265618
95/172	Exposed	16	1	2.42639	1.8443	0.238141	0.0417626
95/172	Exposed	17	1	1.96836	0.7417	1.22253	0.704729
95/172	Exposed	18	1	2.74257	0.9488	2.95234	2.02368
95/172	Exposed	19	1	0.178002	-0.0073	0.00166241	0.0570296
95/172	Exposed	20	1	0.212407	-0.0857	0.0054837	0.0156985
95/172	Exposed	21	1	0.372214	0.4313	0.0749444	0.229623
95/172	Exposed	22	1	1.25755	0.57	0.275469	0.0816323
172/267	Buried	1	1	0.872617	0.0599	0.393653		0.672326
172/267	Buried	2	1	0.093994	0.3156	0.204858		0.210755
172/267	Buried	3	1	3.29399	4.7846	2.35244		0.521803
172/267	Buried	4	1	0.593994	0.4751	0.00684944		0.00148711
172/267	Buried	5	1	0.800146	0.0535	0.310352		0.534517
172/267	Buried	6	1	0.620124	0.872	0.204302		0.104973
172/267	Buried	7	1	2.69399	4.6878	4.29396		1.99977
172/267	Buried	8	1	1.17397	0.8843	0.0148986		0.153364
172/267	Buried	9	1	2.69399	3.9538	1.79075		0.46258
172/267	Buried	10	1	1.29399	1.3879	0.064755		0.0020944
172/267	Partial	11	1	2.66633	1.5379	1.0992		2.888
172/267	Partial	12	1	1.21056	0.6163	0.18387		0.500855
172/267	Partial	13	1	0.91241	0.2801	0.201912		0.425173
172/267	Partial	14	1	-0.282606	-0.2118	0.104924		0.182023
172/267	Partial	15	1	0.317638	0.5089	0.167396		0.128486
172/267	Partial	16	1	0.477554	0.644	0.140577		0.0802997
172/267	Partial	17	1	0.602155	0.4461	0.00203595		0.00612912
172/267	Partial	18	1	2.83213	4.3391	2.4877		0.781248
172/267	Partial	19	1	0.912382	1.0868	0.127723		0.0239269
172/267	Partial	20	1	0.94917	0.4099	0.128496		0.325546
172/267	Partial	21	1	0.481502	0.399	0.0158148		0.00110116
172/267	Partial	22	1	0.293994	0.8962	0.674816		0.603454
172/267	Partial	23	1	1.71451	3.4702	3.57803		2.20182
172/267	Partial	24	1	1.59288	0.8924	0.310762		0.872516
172/267	Partial	25	1	0.552545	0.6537	0.0931733		0.037835
172/267	Exposed	11	1	2.21477	1.4028	0.497675		1.54016
172/267	Exposed	12	1	0.693994	0.8766	0.14318		0.053596
172/267	Exposed	13	1	0.857325	0.69485	0.000562726		0.0271941
172/267	Exposed	14	1	1.43827	1.4954	0.0437744		0.016355
172/267	Exposed	15	1	0.593994	0.8035	0.169054		0.0840054
172/267	Exposed	16	1	1.29399	1.5045	0.137693		0.00501765
172/267	Exposed	17	1	0.959878	1.2623	0.232902		0.0716957
172/267	Exposed	18	1	1.71379	1.2835	0.0866559		0.492669
172/267	Exposed	19	1	0.76809	-0.1044	0.463836		0.717199
172/267	Exposed	20	1	0.368639	-0.0053	0.0252984		0.0496316
172/267	Exposed	21	1	0.20368	0.5143	0.286426		0.263808
172/267	Exposed	22	1	0.470041	0.7566	0.24551		0.164711

## Sheet: Fig 3B_Chow_tests
Chow's test													Chow's test													Cut off f_ASA's are 0 and 0.1
	ID	ASA	95/172_ddG_Micelles	95/172_ddG_Bicelles	Sc	S1	S2							ID	ASA	172/267_ddG_Micelles	172/267_ddG_Bicelles	Sc	S1	S2							ID	ASA	ddG_Micelles	ddG_Bicelles	Sc	S1	S2
Buried	1	1	1.2	0.4623	0.207809	0.256902				Sc			Buried	1	1	0.872617	0.0599	0.238833	0.26232			Sc				Buried_95/172	1	1	1.2	0.4623	0.207809	0.256902			Sc
Buried	2	1	1.02639	0.3	0.178239	0.210296				b0	-0.43642		Buried	2	1	0.093994	0.3156	0.41721	0.473235			b0	-0.324985			Buried_95/172	2	1	1.02639	0.3	0.178239	0.210296			b0	-0.410355
Buried	3	1	3.72639	4.5379	0.589687	0.254508				b1	1.12882		Buried	3	1	3.29399	4.7846	2.25812	1.62725			b1	1.41561			Buried_95/172	3	1	3.72639	4.5379	0.589687	0.254508			b1	1.32761
Buried	4	1	-0.57	0.05	1.27655	1.5072							Buried	4	1	0.593994	0.4751	0.0580855	0.0580668							Buried_95/172	4	1	-0.57	0.05	1.27655	1.5072
Buried	5	1	0.404064	0.02	9.36364e-08	0.00026365				S1			Buried	5	1	0.800146	0.0535	0.170816	0.185478			S1				Buried_95/172	5	1	0.404064	0.02	9.36364e-08	0.00026365			S1
Buried	6	1	0.4	0.3	0.081164	0.090701				b0	-0.486326		Buried	6	1	0.620124	0.872	0.370167	0.367451			b0	-0.669844			Buried_95/172	6	1	0.4	0.3	0.081164	0.090701			b0	-0.486326
Buried	7	1	4.1	5	0.653303	0.263614				b1	1.2129		Buried	7	1	2.69399	4.6878	4.3397	3.63504			b1	1.71065			Buried_95/172	7	1	4.1	5	0.653303	0.263614			b1	1.2129
Buried	8	1	1.93	0.5	1.54305	1.83487							Buried	8	1	1.17397	0.8843	2.00389e-05	0.00283898							Buried_95/172	8	1	1.93	0.5	1.54305	1.83487
Buried	9	1	4.03	4.9	0.619823	0.248339				S2			Buried	9	1	2.69399	3.9538	1.82033	1.37494			S2				Buried_95/172	9	1	4.03	4.9	0.619823	0.248339			S2
Buried	10	1	2.33	1.5984	0.35441	0.549574				b0	-0.321706		Buried	10	1	1.29399	1.3879	0.132232	0.0928665			b0	-0.0448727			Buried_95/172	10	1	2.33	1.5984	0.35441	0.549574			b0	-0.669475
Partial	11	1	1.94891	1.2002	0.317356		0.176655			b1	0.996561		Partial	11	1	2.66633	1.5379	1.07222		0.636095		b1	1.09248			Buried_172/267	1	1	0.87	0.0599	0.235954		0.235615		b1	1.71555
Partial	12	1	1.22639	0.4952	0.20498		0.164239						Partial	12	1	1.21056	0.6163	0.0984597		0.0720346						Buried_172/267	2	1	0.093994	0.3156	0.41721		0.29554
Partial	13	1	1.51828	-0.0262	1.69948		1.48244			Sum of Sc	14.213		Partial	13	1	0.91241	0.2801	0.0982342		0.0945351		Sum of Sc	20.2446			Buried_172/267	3	1	3.29399	4.7846	2.25812		3.32566		Sum of Sc	15.482
Partial	14	1	1.49109	0.7204	0.277039		0.197006			Sum of S1	5.21626		Partial	14	1	-0.282606	-0.2118	0.295534		0.153304		Sum of S1	8.0795			Buried_172/267	4	1	0.59	0.48	0.0627091		0.0456827		Sum of S1	5.21626
Partial	15	1	0.0104975	0.3074	0.53578		0.382721			Sum of S2	8.2948		Partial	15	1	0.317638	0.5089	0.344293		0.264259		Sum of S2	10.7366			Buried_172/267	5	1	0.800146	0.05	0.173721		0.181211		Sum of S2	12.7248
Partial	16	1	0.963285	0.0745	0.332297		0.317832						Partial	16	1	0.477554	0.644	0.293058		0.239898						Buried_172/267	6	1	0.620124	0.872	0.370167		0.331448
Partial	17	1	1.70218	0.5502	0.873913		0.679674			Numerator	0.350963		Partial	17	1	0.602155	0.4461	0.0411268		0.0281308		Numerator	0.714255			Buried_172/267	7	1	2.69399	4.7	4.39068		5.46146		Numerator	-1.22952
Partial	18	1	4.11082	4.6968	0.242909		0.849759			Denominator	0.643384		Partial	18	1	2.83213	4.3391	2.49187		3.37978		Denominator	0.896004			Buried_172/267	8	1	1.17397	0.8843	2.00389e-05		0.00130134		Denominator	1.12132
Partial	19	1	2.01223	1.5754	0.0674027		0.0117083						Partial	19	1	0.912382	1.0868	0.243352		0.249262						Buried_172/267	9	1	2.7	4	1.92825		2.66013
Partial	20	1	-0.673612	0.1606	1.84255		1.3308			F-statistic	0.545496		Partial	20	1	0.94917	0.4099	0.0506784		0.0459241		F-statistic	0.797156			Buried_172/267	10	1	1.29399	1.4	0.141179		0.186764		F-statistic	-1.09649
Partial	21	1	0.247216	0.2943	0.203995		0.136634			p-value	0.586869		Partial	21	1	0.481502	0.399	0.0852011		0.0580136		p-value	0.46267												p-value	#NUM!
Partial	22	1	0.626388	0.6552	0.147873		0.124378						Partial	22	1	0.293994	0.8962	1.00151		0.855483
Partial	23	1	2.81805	3.9217	1.38548		2.05937						Partial	23	1	1.71451	3.4702	3.88583		4.3401
Partial	24	1	2.16037	1.34815	0.427838		0.233372						Partial	24	1	1.59288	0.8924	0.220194		0.139349							ID	ASA	ddG_Micelles	ddG_Bicelles	Sc	S1	S2
Partial	25	1	0.885432	0.1757	0.150056		0.14821						Partial	25	1	0.552545	0.6537	0.217526		0.180422						Partial_95/172	1	1	1.94891	1.2002	1.44048	0.100384			Sc
																										Partial_95/172	2	1	1.22639	0.4952	0.245223	0.0713341			b0	-0.131674
																										Partial_95/172	3	1	1.51828	-0.0262	0.00068644	1.19552			b1	0.994154
	ID	ASA	95/172_ddG_Micelles	95/172_ddG_Bicelles	Sc	S1	S2																			Partial_95/172	4	1	1.49109	0.7204	0.518976	0.101373
Buried	1	1	1.2	0.4623	0.0742124	0.256902				Sc				ID	ASA	172/267_ddG_Micelles	172/267_ddG_Bicelles	Sc	S1	S2						Partial_95/172	5	1	0.0104975	0.3074	0.0944948	0.664615			S1
Buried	2	1	1.02639	0.3	0.0641931	0.210296				b0	-0.518805		Buried	1	1	0.872617	0.0599	0.969641	1.32941			Sc				Partial_95/172	6	1	0.963285	0.0745	0.00555025	0.170524			b0	-0.321706
Buried	3	1	3.72639	4.5379	1.35514	0.254508				b1	1.0446		Buried	2	1	0.093994	0.3156	0.531446	0.805149			b0	-0.439963			Partial_95/172	7	1	1.70218	0.5502	0.30272	0.502826			b1	0.996561
Buried	4	1	-0.57	0.05	1.35543	1.5072							Buried	3	1	3.29399	4.7846	13.9876	12.757			b1	1.46411			Partial_95/172	8	1	4.11082	4.6968	22.0599	0.84903
Buried	5	1	0.404064	0.02	0.0136232	0.00026365				S1			Buried	4	1	0.593994	0.4751	0.324334	0.54435							Partial_95/172	9	1	2.01223	1.5754	2.48189	6.05156e-05			S2
Buried	6	1	0.4	0.3	0.160772	0.090701				b0	-0.486326		Buried	5	1	0.800146	0.0535	0.982286	1.34421			S1				Partial_95/172	10	1	-0.673612	0.1606	0.0257924	1.91286			b0	-0.0448727
Buried	7	1	4.1	5	1.52752	0.263614				b1	1.2129		Buried	6	1	0.620124	0.872	0.029792	0.116213			b0	-0.669844			Partial_95/172	11	1	0.247216	0.2943	0.0866125	0.307872			b1	1.09248
Buried	8	1	1.93	0.5	0.994568	1.83487							Buried	7	1	2.69399	4.6878	13.2729	12.0749			b1	1.71065			Partial_95/172	12	1	0.626388	0.6552	0.429287	0.270065
Buried	9	1	4.03	4.9	1.46181	0.248339				S2			Buried	8	1	1.17397	0.8843	0.0256973	0.107978							Partial_95/172	13	1	2.81805	3.9217	15.3797	2.2403			Sum of Sc	83.0661
Buried	10	1	2.33	1.5984	0.100313	0.549574				b0	0.0219483		Buried	9	1	2.69399	3.9538	8.46342	7.51253			S2				Partial_95/172	14	1	2.16037	1.34815	1.81751	0.151926			Sum of S1	8.59179
Exposed	11	1	2.72639	1.4023	0.859125		0.00858359			b1	0.540275		Buried	10	1	1.29399	1.3879	0.117852	0.0306247			b0	0.239728			Partial_95/172	15	1	0.885432	0.1757	0.0308705	0.0530938			Sum of S2	10.2197
Exposed	12	1	1.62639	1.3911	0.0445101		0.240546						Exposed	11	1	2.21477	1.4028	0.128305		0.743949		b1	0.657187			Partial_172/267	11	1	2.66633	1.5379	2.36514		1.46354
Exposed	13	1	2.04683	1.41343	0.0423898		0.0815867			Sum of Sc	11.7288		Exposed	12	1	0.693994	0.8766	0.0282252		0.113114						Partial_172/267	12	1	1.21056	0.6163	0.379826		0.133711		Numerator	32.1273
Exposed	14	1	2.32639	1.3413	0.324955		0.00390154			Sum of S1	5.21626		Exposed	13	1	0.857325	0.69485	0.122328		0.0238934		Sum of Sc	42.3478			Partial_172/267	13	1	0.91241	0.2801	0.078456		0.115761		Denominator	0.723518
Exposed	15	1	1.82639	0.9209	0.219161		0.00770886			Sum of S2	1.15575		Exposed	14	1	1.43827	1.4954	0.203217		0.912264		Sum of S1	36.6224			Partial_172/267	14	1	-0.282606	-0.2118	0.0448592		0.381059
Exposed	16	1	2.42639	1.8443	0.0294153		0.261566						Exposed	15	1	0.593994	0.8035	0.058131		0.0692874		Sum of S2	4.62667			Partial_172/267	15	1	0.317638	0.5089	0.258979		0.372055		F-statistic	44.4043
Exposed	17	1	1.96836	0.7417	0.633059		0.118132			Numerator	2.67841		Exposed	16	1	1.29399	1.5045	0.211505		0.92973						Partial_172/267	16	1	0.477554	0.644	0.414736		0.303712		p-value	2.06807e-09
Exposed	18	1	2.74257	0.9488	1.95242		0.307902			Denominator	0.354001		Exposed	17	1	0.959878	1.2623	0.0473917		0.52132		Numerator	0.54934			Partial_172/267	17	1	0.602155	0.4461	0.199005		0.0408332
Exposed	19	1	0.178002	-0.0073	0.105991		0.0157298						Exposed	18	1	1.71379	1.2835	0.0570715		0.552383		Denominator	2.29162			Partial_172/267	18	1	2.83213	4.3391	18.8278		1.93303
Exposed	20	1	0.212407	-0.0857	0.0446154		0.0494647			F-statistic	7.56612		Exposed	19	1	0.76809	-0.1044	1.32021		0.415606						Partial_172/267	19	1	0.912382	1.0868	1.18113		0.21762
Exposed	21	1	0.372214	0.4313	0.315045		0.0433695			p-value	0.00357472		Exposed	20	1	0.368639	-0.0053	1.1023		0.297652		F-statistic	0.239717			Partial_172/267	20	1	0.94917	0.4099	0.168018		0.0650363
Exposed	22	1	1.25755	0.57	0.0505534		0.017259						Exposed	21	1	0.20368	0.5143	0.281222		0.000674703		p-value	0.789079			Partial_172/267	21	1	0.481502	0.399	0.159201		0.0907891
													Exposed	22	1	0.470041	0.7566	0.0829461		0.0467965						Partial_172/267	22	1	0.293994	0.8962	0.803174		1.05255
																										Partial_172/267	23	1	1.71451	3.4702	12.0423		3.5231
	ID	ASA	95/172_ddG_Micelles	95/172_ddG_Bicelles	Sc	S1	S2																			Partial_172/267	24	1	1.59288	0.8924	0.796378		0.306116
Partial	1	1	1.94891	1.2002	0.176655	0.176655				Sc				ID	ASA	172/267_ddG_Micelles	172/267_ddG_Bicelles	Sc	S1	S2						Partial_172/267	25	1	0.552545	0.6537	0.427324		0.220753
Partial	2	1	1.22639	0.4952	0.164239	0.164239				b0	-0.321706		Partial	1	1	2.66633	1.5379	0.293048	0.293048			Sc
Partial	3	1	1.51828	-0.0262	1.48244	1.48244				b1	0.996561		Partial	2	1	1.21056	0.6163	0.144598	0.144598			b0	-0.0448727
Partial	4	1	1.49109	0.7204	0.197006	0.197006							Partial	3	1	0.91241	0.2801	0.513316	0.513316			b1	1.09248				ID	ASA	ddG_Micelles	ddG_Bicelles	Sc	S1	S2
Partial	5	1	0.0104975	0.3074	0.382721	0.382721				S1			Partial	4	1	-0.282606	-0.2118	1.46014	1.46014							Exposed_95/172	1	1	2.72639	1.4023	0.98606	0.00858359			Sc
Partial	6	1	0.963285	0.0745	0.317832	0.317832				b0	-0.321706		Partial	5	1	0.317638	0.5089	0.237813	0.237813			S1				Exposed_95/172	2	1	1.62639	1.3911	0.00846611	0.240546			b0	0.199809
Partial	7	1	1.70218	0.5502	0.679674	0.679674				b1	0.996561		Partial	6	1	0.477554	0.644	0.124299	0.124299			b0	-0.0448727			Exposed_95/172	3	1	2.04683	1.41343	0.0928125	0.0815867			b1	0.510664
Partial	8	1	4.11082	4.6968	0.849759	0.849759							Partial	7	1	0.602155	0.4461	0.303007	0.303007			b1	1.09248			Exposed_95/172	4	1	2.32639	1.3413	0.429525	0.00390154
Partial	9	1	2.01223	1.5754	0.0117083	0.0117083				S2			Partial	8	1	2.83213	4.3391	11.1726	11.1726							Exposed_95/172	5	1	1.82639	0.9209	0.333507	0.00770886			S1
Partial	10	1	-0.673612	0.1606	1.3308	1.3308				b0	0.0219483		Partial	9	1	0.912382	1.0868	0.00814308	0.00814308			S2				Exposed_95/172	6	1	2.42639	1.8443	0.0635228	0.261566			b0	0.0219483
Partial	11	1	0.247216	0.2943	0.136634	0.136634				b1	0.540275		Partial	10	1	0.94917	0.4099	0.344171	0.344171			b0	0.239728			Exposed_95/172	7	1	1.96836	0.7417	0.806733	0.118132			b1	0.540275
Partial	12	1	0.626388	0.6552	0.124378	0.124378							Partial	11	1	0.481502	0.399	0.357079	0.357079			b1	0.657187			Exposed_95/172	8	1	2.74257	0.9488	2.13929	0.307902
Partial	13	1	2.81805	3.9217	2.05937	2.05937				Sum of Sc	13.4508		Partial	12	1	0.293994	0.8962	0.0100723	0.0100723							Exposed_95/172	9	1	0.178002	-0.0073	0.0187735	0.0157298			S2
Partial	14	1	2.16037	1.34815	0.233372	0.233372				Sum of S1	8.2948		Partial	13	1	1.71451	3.4702	6.11889	6.11889			Sum of Sc	24.6891			Exposed_95/172	10	1	0.212407	-0.0857	0.000591927	0.0494647			b0	0.141556
Partial	15	1	0.885432	0.1757	0.14821	0.14821				Sum of S2	1.15575		Partial	14	1	1.59288	0.8924	0.0108495	0.0108495			Sum of S1	21.2155			Exposed_95/172	11	1	0.372214	0.4313	0.145979	0.0433695			b1	0.691345
Exposed	16	1	2.72639	1.4023	0.98606		0.00858359						Partial	15	1	0.552545	0.6537	0.117554	0.117554			Sum of S2	4.62667			Exposed_95/172	12	1	1.25755	0.57	0.130699	0.017259
Exposed	17	1	1.62639	1.3911	0.00846611		0.240546			Numerator	2.0001		Exposed	16	1	2.21477	1.4028	0.16503		0.743949						Exposed_172/267	1	1	2.21477	1.4028	0.232951		89.3351		Sum of Sc	8.14883
Exposed	18	1	2.04683	1.41343	0.0928125		0.0815867			Denominator	0.410893		Exposed	17	1	0.693994	0.8766	0.0143906		0.113114		Numerator	-0.576578			Exposed_172/267	2	1	0.693994	0.8766	0.256744		67.573		Sum of S1	1.15575
Exposed	19	1	2.32639	1.3413	0.429525		0.00390154						Exposed	18	1	0.857325	0.69485	0.0910295		0.0238934		Denominator	0.83362			Exposed_172/267	3	1	0.857325	0.69485	0.0263021		73.8019		Sum of S2	1104.38
Exposed	20	1	1.82639	0.9209	0.333507		0.00770886			F-statistic	4.8677		Exposed	19	1	1.43827	1.4954	0.24884		0.912264						Exposed_172/267	4	1	1.43827	1.4954	0.147288		71.6
Exposed	21	1	2.42639	1.8443	0.0635228		0.261566			p-value	0.0163907		Exposed	20	1	0.593994	0.8035	0.0372725		0.0692874		F-statistic	-0.691656			Exposed_172/267	5	1	0.593994	0.8035	0.284361		66.8765		Numerator	-548.692
Exposed	22	1	1.96836	0.7417	0.806733		0.118132						Exposed	21	1	1.29399	1.5045	0.258002		0.92973		p-value	#NUM!			Exposed_172/267	6	1	1.29399	1.5045	0.288006		68.655		Denominator	55.2767
Exposed	23	1	2.74257	0.9488	2.13929		0.307902						Exposed	22	1	0.959878	1.2623	0.0706172		0.52132						Exposed_172/267	7	1	0.959878	1.2623	0.393668		66.2902
Exposed	24	1	0.178002	-0.0073	0.0187735		0.0157298						Exposed	23	1	1.71379	1.2835	0.082334		0.552383						Exposed_172/267	8	1	1.71379	1.2835	0.0105462		80.8564		F-statistic	-9.92629
Exposed	25	1	0.212407	-0.0857	0.000591927		0.0494647						Exposed	24	1	0.76809	-0.1044	1.21212		0.415606						Exposed_172/267	9	1	0.76809	-0.1044	0.30046		86.2469		p-value	#NUM!
Exposed	26	1	0.372214	0.4313	0.145979		0.0433695						Exposed	25	1	0.368639	-0.0053	1.00373		0.297652						Exposed_172/267	10	1	0.368639	-0.0053	0.00259741		76.1457
Exposed	27	1	1.25755	0.57	0.130699		0.017259						Exposed	26	1	0.20368	0.5143	0.232576		0.000674703						Exposed_172/267	11	1	0.20368	0.5143	0.400723		64.2547
													Exposed	27	1	0.470041	0.7566	0.0575813		0.0467965						Exposed_172/267	12	1	0.470041	0.7566	0.371955		65.3098
																										Exposed_172/267	25	1	0.212407	-0.0857	0.000591927		74.4077
																										Exposed_172/267	26	1	0.372214	0.4313	0.145979		68.7852
																										Exposed_172/267	27	1	1.25755	0.57	0.130699		84.2397

## Sheet: Fig 4ABCE
Fig. 4A	Time_RMSD_DMPC	RMSD_DMPC	Time_RMSD_DDM120	RMSD_DDM120	Time_RMSD_DDM150	RMSD_DDM150	Fig. 4B	T_Equil_RMSD_Lip	Equil_RMSD_Lip	T_Equil_RMSD_Det120	Equil_RMSD_Det120	T_Equil_RMSD_Det150	Equil_RMSD_Det150		Equilibration time (ns)	Fig. 4C	Res_RMSF_Res_DMPC	RMSF_Res_DMPC	Res_RMSF_BB_DMPC	RMSF_BB_DMPC	Res_RMSF_DDM120	RMSF_Res_DDM120	Res__RMSF_BB_DDM120	RMSF_BB_DDM120	Res__RMSF_Res_DDM150	RMSF_Res_DDM150	Res__RMSF_BB_DDM150	RMSF_BB_DDM150	Fig. 4E	T_AutoCorr_LipLip_tot	AutoCorr_LipLip_tot	AutoCorr_LipLip_tot_fit	T_AutoCorr_DetDet120_tot	AutoCorr_DetDet120_tot	AutoCorr_DetDet120_tot_fit	T_AutoCorr_DetDet150_tot	AutoCorr_DetDet150_tot	AutoCorr_DetDet150_tot_fit	T_AutoCorr_LipLip_head	AutoCorr_LipLip_head	AutoCorr_LipLip_head_fit	T_AutoCorr_DetDet120_head	AutoCorr_DetDet120_head	AutoCorr_DetDet120_head_fit	T_AutoCorr_DetDet150_head	AutoCorr_DetDet150_head	AutoCorr_DetDet150_head_fit	T_AutoCorr_LipLip_tail	AutoCorr_LipLip_tail
	0	0.59	0	0.584	0	0.561		0.02	1.21569	0.02	0.858181	0.02	0.832146	Equil_RMSD_Lip_Ref	3.39626		91	3.099	91	2.795	91	4.096	91	3.637	91	8.454	91	7.795		0	1	1.00043	0	1	0.988634	0	1	0.998137	0	1	1.00006	0	1	0.999992	0	1	1	0	1
	0.02	0.638	0.02	0.754	0.02	0.65		0.04	1.40966	0.04	0.987157	0.04	0.953619	Equil_RMSD_Det120_Ref	2.19494		92	3.043	92	2.037	92	3.784	92	2.642	92	6.148	92	5.781		2	0.845071	0.839757	2	0.805116	0.833243	2	0.865721	0.866379	2	0.749334	0.748908	2	0.742562	0.74229	2	0.716635	0.724875	2	0.767651
	0.04	0.766	0.04	0.708	0.04	0.623		0.06	1.53041	0.06	1.07347	0.06	1.03212	Equil_RMSD_Det150_Ref	2.17004		93	1.151	93	1.099	93	1.904	93	1.902	93	4.448	93	4.508		4	0.751957	0.77245	4	0.722144	0.724777	4	0.757052	0.775658	4	0.629762	0.629153	4	0.599163	0.601198	4	0.63543	0.616512	4	0.684261
	0.06	0.842	0.06	0.745	0.06	0.701		0.08	1.62504	0.08	1.13542	0.08	1.09361				94	0.861	94	0.884	94	1.163	94	1.182	94	2.392	94	2.507		6	0.74875	0.726897	6	0.670332	0.646162	6	0.741566	0.708405	6	0.559174	0.564078	6	0.507717	0.507609	6	0.526955	0.532621	6	0.620324
	0.08	0.768	0.08	0.673	0.08	0.69		0.1	1.70235	0.1	1.18864	0.1	1.14448				95	0.936	95	0.822	95	1.133	95	0.973	95	1.548	95	1.05		8	0.697452	0.688169	8	0.601948	0.586761	8	0.618834	0.655166	8	0.524322	0.522279	8	0.456519	0.43908	8	0.469238	0.466927	8	0.62184
	0.1	0.845	0.1	0.747	0.1	0.798		0.12	1.76144	0.12	1.23442	0.12	1.1831				96	0.844	96	0.746	96	1.092	96	0.943	96	0.833	96	0.724		10	0.65539	0.653	10	0.551051	0.539933	10	0.654165	0.610788	10	0.485392	0.490865	10	0.36806	0.386413	10	0.399397	0.414808	10	0.573994
	0.12	0.675	0.12	0.782	0.12	0.794		0.14	1.81764	0.14	1.26994	0.14	1.21857				97	0.833	97	0.631	97	0.974	97	0.77	97	0.801	97	0.619		12	0.621542	0.620533	12	0.487584	0.501518	12	0.581515	0.572411	12	0.492464	0.464512	12	0.345171	0.344766	12	0.382859	0.37286	12	0.532214
	0.14	0.769	0.14	0.697	0.14	0.773		0.16	1.86928	0.16	1.30519	0.16	1.25082				98	0.966	98	0.614	98	1.541	98	0.712	98	2.015	98	0.668		14	0.578496	0.590422	14	0.42627	0.468894	14	0.523428	0.538394	14	0.448008	0.440996	14	0.300403	0.311099	14	0.31946	0.338569	14	0.504518
	0.16	0.732	0.16	0.822	0.16	0.726		0.18	1.91942	0.18	1.33063	0.18	1.2761				99	0.815	99	0.653	99	1.146	99	0.795	99	0.876	99	0.697		16	0.550879	0.562444	16	0.438549	0.440401	16	0.477609	0.507757	16	0.399692	0.419357	16	0.263211	0.283336	16	0.316899	0.310081	16	0.508727
	0.18	0.706	0.18	0.947	0.18	0.835		0.2	1.95361	0.2	1.35493	0.2	1.29842				100	1.07	100	0.626	100	1.032	100	0.704	100	1.006	100	0.62		18	0.529243	0.536413	18	0.438885	0.414972	18	0.466526	0.479881	18	0.384099	0.399159	18	0.288023	0.260002	18	0.302056	0.286025	18	0.466859
	0.2	0.741	0.2	0.774	0.2	0.728		0.22	1.99326	0.22	1.38126	0.22	1.32625				101	0.932	101	0.604	101	0.948	101	0.636	101	0.902	101	0.589		20	0.513861	0.512164	20	0.390099	0.391914	20	0.475385	0.454345	20	0.374537	0.380182	20	0.260702	0.240038	20	0.258688	0.265383	20	0.453702
	0.22	0.73	0.22	0.952	0.22	0.91		0.24	2.02403	0.24	1.41031	0.24	1.34789				102	0.888	102	0.591	102	0.981	102	0.688	102	1.027	102	0.662		22	0.492981	0.489546	22	0.384315	0.370766	22	0.418818	0.430844	22	0.392896	0.362296	22	0.21322	0.222674	22	0.243499	0.247402	22	0.442384
	0.24	0.701	0.24	0.804	0.24	0.757		0.26	2.05769	0.26	1.42339	0.26	1.36306				103	0.617	103	0.576	103	0.725	103	0.68	103	0.694	103	0.661		24	0.475315	0.468425	24	0.359914	0.351214	24	0.434273	0.409145	24	0.316926	0.345411	24	0.219134	0.207346	24	0.236132	0.231519	24	0.410245
	0.26	0.666	0.26	0.829	0.26	0.831		0.28	2.08787	0.28	1.44889	0.28	1.37852				104	0.713	104	0.595	104	0.61	104	0.571	104	0.615	104	0.55		26	0.438328	0.448675	26	0.334941	0.333036	26	0.368942	0.389055	26	0.318067	0.329456	26	0.197439	0.193643	26	0.21579	0.217313	26	0.390713
	0.28	0.734	0.28	0.758	0.28	0.843		0.3	2.10835	0.3	1.46172	0.3	1.39905				105	0.786	105	0.648	105	0.722	105	0.619	105	0.677	105	0.586		28	0.421913	0.430185	28	0.297354	0.316071	28	0.375434	0.370413	28	0.314342	0.314371	28	0.174277	0.18126	28	0.189587	0.204469	28	0.350063
	0.3	0.615	0.3	0.756	0.3	0.787		0.32	2.13513	0.32	1.48505	0.32	1.41481				106	0.716	106	0.625	106	0.856	106	0.705	106	0.867	106	0.681		30	0.399849	0.412851	30	0.322355	0.300195	30	0.353895	0.353082	30	0.312397	0.3001	30	0.172255	0.169968	30	0.218397	0.192748	30	0.354228
	0.32	0.746	0.32	0.782	0.32	0.787		0.34	2.15992	0.34	1.49178	0.34	1.42673				107	0.746	107	0.619	107	0.697	107	0.65	107	0.681	107	0.623		32	0.404197	0.396581	32	0.278906	0.285309	32	0.337879	0.336938	32	0.276473	0.286593	32	0.159127	0.159596	32	0.174007	0.181968	32	0.38268
	0.34	0.691	0.34	0.807	0.34	0.757		0.36	2.19352	0.36	1.51201	0.36	1.45268				108	1.271	108	0.732	108	1.055	108	0.653	108	0.994	108	0.575		34	0.381467	0.381288	34	0.265112	0.271332	34	0.331377	0.321874	34	0.273486	0.273803	34	0.14454	0.150013	34	0.203604	0.171991	34	0.324513
	0.36	0.809	0.36	0.799	0.36	0.659		0.38	2.20494	0.38	1.52707	0.38	1.46088				109	1.039	109	0.781	109	1.051	109	0.783	109	0.936	109	0.672		36	0.371695	0.366896	36	0.250184	0.258195	36	0.302061	0.307793	36	0.264621	0.261687	36	0.13869	0.141118	36	0.162176	0.162709	36	0.334195
	0.38	0.734	0.38	0.887	0.38	0.651		0.4	2.23385	0.4	1.54341	0.4	1.4702				110	0.777	110	0.751	110	0.894	110	0.823	110	0.76	110	0.708		38	0.350228	0.353333	38	0.227895	0.245837	38	0.278382	0.294609	38	0.242288	0.250205	38	0.128462	0.132831	38	0.160769	0.154036	38	0.319808
	0.4	0.804	0.4	0.848	0.4	0.677		0.42	2.25204	0.42	1.55886	0.42	1.48361				111	1.221	111	0.863	111	1.18	111	0.863	111	0.934	111	0.713		40	0.352071	0.340536	40	0.217918	0.234205	40	0.297245	0.282245	40	0.261681	0.239318	40	0.123057	0.125089	40	0.122547	0.145905	40	0.311263
	0.42	0.739	0.42	0.796	0.42	0.691		0.44	2.25628	0.44	1.56875	0.44	1.49482				112	1.34	112	1.081	112	1.335	112	1.079	112	1.059	112	0.87		42	0.331976	0.328444	42	0.221999	0.223249	42	0.281285	0.27063	42	0.238474	0.22899	42	0.106985	0.11784	42	0.143313	0.138263	42	0.288021
	0.44	0.656	0.44	0.849	0.44	0.754		0.46	2.281	0.46	1.57813	0.46	1.50631				113	1.367	113	1.111	113	1.557	113	1.203	113	1.258	113	0.992		44	0.326045	0.317005	44	0.216287	0.212925	44	0.271683	0.259702	44	0.212838	0.21919	44	0.0949207	0.111041	44	0.128814	0.131064	44	0.281255
	0.46	0.776	0.46	0.727	0.46	0.742		0.48	2.30559	0.48	1.59069	0.48	1.51272				114	1.321	114	1.121	114	1.496	114	1.203	114	1.23	114	1.082		46	0.293865	0.306168	46	0.209198	0.203191	46	0.225375	0.249405	46	0.221135	0.209885	46	0.111831	0.104656	46	0.109063	0.124272	46	0.276461
	0.48	0.731	0.48	0.789	0.48	0.671		0.5	2.32041	0.5	1.59715	0.5	1.53322				115	1.191	115	1.217	115	1.753	115	1.717	115	1.172	115	1.16		48	0.302326	0.295891	48	0.194816	0.19401	48	0.223964	0.239687	48	0.194517	0.201047	48	0.0985394	0.0986537	48	0.119791	0.117856	48	0.281623
	0.5	0.712	0.5	0.694	0.5	0.784		0.52	2.33543	0.52	1.61101	0.52	1.53798				116	1.607	116	1.293	116	3.4	116	2.337	116	1.539	116	1.217		50	0.297697	0.28613	50	0.187294	0.185346	50	0.248186	0.230503	50	0.199118	0.192649	50	0.0891089	0.0930067	50	0.10476	0.111788	50	0.255464
	0.52	0.791	0.52	0.744	0.52	0.728		0.54	2.35928	0.54	1.62024	0.54	1.55354				117	1.781	117	1.205	117	2.02	117	1.467	117	2.263	117	1.651		52	0.291865	0.27685	52	0.189423	0.177166	52	0.237006	0.221809	52	0.191168	0.184665	52	0.10279	0.0876909	52	0.120305	0.106045	52	0.264679
	0.54	0.76	0.54	0.632	0.54	0.725		0.56	2.36257	0.56	1.6383	0.56	1.55421				118	1.685	118	1.151	118	1.852	118	1.29	118	2.239	118	1.67		54	0.276643	0.268016	54	0.158511	0.169441	54	0.221237	0.21357	54	0.190677	0.177072	54	0.0731069	0.0826846	54	0.101283	0.100606	54	0.257916
	0.56	0.769	0.56	0.747	0.56	0.718		0.58	2.3868	0.58	1.63561	0.58	1.56602				119	0.952	119	0.958	119	1.165	119	1.055	119	1.095	119	1.171		56	0.244909	0.259596	56	0.175586	0.162141	56	0.203942	0.20575	56	0.169057	0.169847	56	0.0855324	0.0779682	56	0.0900905	0.0954537	56	0.226284
	0.58	0.664	0.58	0.691	0.58	0.707		0.6	2.39776	0.6	1.64899	0.6	1.5819				120	1.711	120	0.936	120	1.775	120	0.902	120	1.801	120	1.17		58	0.23953	0.251562	58	0.160448	0.155239	58	0.18626	0.198319	58	0.161728	0.16297	58	0.0687583	0.0735238	58	0.0829257	0.09057	58	0.231437
	0.6	0.761	0.6	0.734	0.6	0.755		0.62	2.41248	0.62	1.66045	0.62	1.58477				121	1.408	121	1.007	121	1.449	121	0.94	121	2.184	121	1.69		60	0.248269	0.243888	60	0.136541	0.148712	60	0.193676	0.191248	60	0.145484	0.15642	60	0.0811689	0.0693349	60	0.0866292	0.0859398	60	0.226997
	0.62	0.755	0.62	0.7	0.62	0.847		0.64	2.42799	0.64	1.67085	0.64	1.59141				122	1.222	122	0.957	122	2.047	122	0.9	122	2.795	122	1.771		62	0.243173	0.23655	62	0.136123	0.142536	62	0.175055	0.184512	62	0.160009	0.15018	62	0.0696613	0.0653861	62	0.07102	0.0815491	62	0.221411
	0.64	0.769	0.64	0.759	0.64	0.789		0.66	2.43974	0.66	1.67658	0.66	1.5982				123	0.888	123	0.85	123	0.829	123	0.681	123	1.371	123	1.323		64	0.229559	0.229525	64	0.145071	0.136688	64	0.18501	0.178088	64	0.131022	0.144233	64	0.0583924	0.0616633	64	0.0808549	0.0773847	64	0.186491
	0.66	0.784	0.66	0.846	0.66	0.909		0.68	2.44312	0.68	1.67922	0.68	1.60949				124	0.822	124	0.825	124	0.684	124	0.633	124	1.36	124	1.308		66	0.241286	0.222794	66	0.123396	0.13115	66	0.1786	0.171955	66	0.135306	0.138562	66	0.0437747	0.0581532	66	0.0719478	0.0734344	66	0.2038
	0.68	0.704	0.68	0.831	0.68	0.845		0.7	2.46252	0.7	1.6953	0.7	1.60928				125	0.776	125	0.722	125	0.667	125	0.584	125	1.081	125	1.1		68	0.196266	0.216337	68	0.141684	0.125901	68	0.15614	0.166093	68	0.133819	0.133152	68	0.0619316	0.0548435	68	0.0667616	0.0696869	68	0.213889
	0.7	0.824	0.7	0.726	0.7	0.849		0.72	2.48162	0.72	1.70103	0.72	1.62586				126	0.885	126	0.852	126	0.88	126	0.769	126	1.289	126	1.221		70	0.217605	0.210139	70	0.117595	0.120925	70	0.1442	0.160486	70	0.133446	0.12799	70	0.0589262	0.0517226	70	0.0492984	0.0661314	70	0.195971
	0.72	0.862	0.72	0.824	0.72	0.914		0.74	2.47861	0.74	1.70324	0.74	1.62838				127	1.295	127	1.034	127	2.549	127	1.217	127	2.852	127	1.82		72	0.208546	0.204182	72	0.128747	0.116205	72	0.156172	0.155116	72	0.119129	0.123061	72	0.0479566	0.0487795	72	0.0537955	0.0627578	72	0.180676
	0.74	0.763	0.74	0.761	0.74	0.819		0.76	2.49836	0.76	1.71366	0.76	1.63431				128	1.721	128	1.39	128	1.871	128	1.392	128	2.337	128	2.043		74	0.202665	0.198453	74	0.127655	0.111726	74	0.147782	0.14997	74	0.105007	0.118353	74	0.0423962	0.0460042	74	0.0641105	0.0595568	74	0.1831
	0.76	0.727	0.76	0.752	0.76	0.824		0.78	2.50689	0.78	1.71528	0.78	1.64254				129	1.818	129	1.748	129	1.797	129	1.653	129	2.456	129	2.356		76	0.19728	0.192939	76	0.122306	0.107472	76	0.149668	0.145034	76	0.109003	0.113856	76	0.0459631	0.0433868	76	0.0547574	0.0565194	76	0.172302
	0.78	0.879	0.78	0.74	0.78	0.789		0.8	2.51411	0.8	1.72699	0.8	1.6495				130	2.126	130	1.969	130	1.867	130	1.656	130	2.635	130	2.473		78	0.197723	0.187626	78	0.107062	0.10343	78	0.152038	0.140296	78	0.102876	0.109556	78	0.045962	0.0409185	78	0.0475165	0.0536371	78	0.173443
	0.8	0.818	0.8	0.829	0.8	0.849		0.82	2.5242	0.82	1.73253	0.82	1.64973				131	1.522	131	1.593	131	1.403	131	1.307	131	2.034	131	2.027		80	0.169682	0.182505	80	0.0986571	0.0995885	80	0.152756	0.135744	80	0.106518	0.105445	80	0.0320669	0.0385907	80	0.0675252	0.050902	80	0.177078
	0.82	0.79	0.82	0.882	0.82	0.799		0.84	2.53642	0.84	1.74539	0.84	1.65567				132	1.89	132	1.579	132	2.256	132	1.259	132	2.394	132	1.82		82	0.16956	0.177564	82	0.0948135	0.0959348	82	0.121877	0.131368	82	0.105141	0.101513	82	0.0401042	0.0363954	82	0.0406705	0.0483065	82	0.168089
	0.84	0.881	0.84	0.848	0.84	0.791		0.86	2.54585	0.86	1.74584	0.86	1.66442				133	2.26	133	1.729	133	2.169	133	1.304	133	2.483	133	1.962		84	0.160753	0.172793	84	0.0985484	0.0924579	84	0.130779	0.127159	84	0.0912852	0.0977496	84	0.0322449	0.034325	84	0.044506	0.0458434	84	0.154481
	0.86	0.839	0.86	0.929	0.86	0.812		0.88	2.55069	0.88	1.74117	0.88	1.66601				134	1.724	134	1.619	134	1.585	134	1.117	134	2.274	134	1.733		86	0.168257	0.168185	86	0.0900301	0.0891476	86	0.133769	0.123107	86	0.0905515	0.0941472	86	0.0272272	0.0323724	86	0.0458523	0.043506	86	0.154275
	0.88	0.936	0.88	0.822	0.88	0.817		0.9	2.56969	0.9	1.75245	0.9	1.67653				135	2.616	135	1.592	135	2.316	135	1.064	135	2.656	135	1.483		88	0.157895	0.16373	88	0.0821218	0.0859941	88	0.106464	0.119205	88	0.0849399	0.0906973	88	0.0334025	0.0305309	88	0.0340881	0.0412878	88	0.139399
	0.9	0.861	0.9	0.845	0.9	0.785		0.92	2.57914	0.92	1.75647	0.92	1.69036				136	2.338	136	1.437	136	3.119	136	0.943	136	3.109	136	1.156		90	0.162546	0.159421	90	0.079505	0.0829883	90	0.127734	0.115445	90	0.0939759	0.0873924	90	0.0267886	0.0287942	90	0.0329385	0.0391827	90	0.141671
	0.92	0.82	0.92	0.867	0.92	0.801		0.94	2.59079	0.94	1.7764	0.94	1.68708				137	1.374	137	1.215	137	1.226	137	0.739	137	1.673	137	0.957		92	0.155131	0.155251	92	0.0833117	0.0801219	92	0.102495	0.11182	92	0.0897332	0.0842253	92	0.0257995	0.0271562	92	0.0381633	0.037185	92	0.133374
	0.94	0.869	0.94	0.802	0.94	0.851		0.96	2.58795	0.96	1.77676	0.96	1.68575				138	1.368	138	1.143	138	1.044	138	0.653	138	1.113	138	0.765		94	0.153932	0.151213	94	0.078412	0.0773867	94	0.0999467	0.108323	94	0.0761003	0.0811891	94	0.0238917	0.0256115	94	0.0390585	0.0352892	94	0.139947
	0.96	0.831	0.96	0.91	0.96	0.832		0.98	2.61526	0.98	1.7815	0.98	1.69735				139	2.316	139	1.068	139	1.333	139	0.681	139	1.876	139	0.779		96	0.142145	0.147301	96	0.0661471	0.0747754	96	0.114095	0.104949	96	0.080559	0.0782776	96	0.0225754	0.0241546	96	0.0321039	0.03349	96	0.130469
	0.98	0.835	0.98	0.823	0.98	0.819		1	2.62011	1	1.78608	1	1.70222				140	0.851	140	0.795	140	0.7	140	0.614	140	0.984	140	0.762		98	0.13613	0.14351	98	0.0595168	0.072281	98	0.110378	0.101692	98	0.07726	0.0754846	98	0.0223268	0.0227806	98	0.0399242	0.0317826	98	0.126754
	1	0.803	1	0.829	1	0.808		1.02	2.6179	1.02	1.78931	1.02	1.70891				141	1.11	141	0.669	141	0.651	141	0.524	141	0.73	141	0.648		100	0.151201	0.139833	100	0.0603832	0.0698969	100	0.0956159	0.0985468	100	0.0733358	0.0728044	100	0.0226927	0.0214848	100	0.0386888	0.0301622	100	0.136621
	1.02	0.77	1.02	0.926	1.02	0.821		1.04	2.62452	1.04	1.79651	1.04	1.71157				142	0.765	142	0.693	142	0.594	142	0.539	142	0.681	142	0.621		102	0.131684	0.136267	102	0.0646843	0.0676171	102	0.0869906	0.0955081	102	0.0607958	0.0702318	102	0.0232348	0.0202626	102	0.0363025	0.0286244	102	0.122148
	1.04	0.839	1.04	0.778	1.04	0.805		1.06	2.63847	1.06	1.7925	1.06	1.7174				143	0.794	143	0.698	143	0.705	143	0.535	143	0.825	143	0.597		104	0.139108	0.132805	104	0.0678495	0.0654357	104	0.0898245	0.0925716	104	0.0610123	0.0677616	104	0.0201982	0.01911	104	0.0343384	0.0271651	104	0.124751
	1.06	0.786	1.06	0.917	1.06	0.902		1.08	2.64035	1.08	1.8044	1.08	1.7226				144	1.113	144	0.775	144	0.749	144	0.533	144	0.944	144	0.578		106	0.125268	0.129445	106	0.0677963	0.0633474	106	0.0908512	0.089733	106	0.0646626	0.065389	106	0.0192138	0.018023	106	0.0222351	0.0257801	106	0.122793
	1.08	0.884	1.08	0.96	1.08	0.929		1.1	2.64487	1.1	1.80405	1.1	1.72878				145	0.909	145	0.907	145	0.625	145	0.629	145	0.62	145	0.612		108	0.122641	0.126182	108	0.0554205	0.0613471	108	0.0927196	0.0869882	108	0.0725283	0.0631096	108	0.0190711	0.0169978	108	0.0302185	0.0244658	108	0.116588
	1.1	0.968	1.1	0.903	1.1	0.759		1.12	2.65684	1.12	1.80907	1.12	1.72529				146	2.01	146	1.17	146	1.619	146	1.001	146	2.039	146	0.95		110	0.118415	0.123012	110	0.0542374	0.0594301	110	0.0894804	0.0843335	110	0.0644727	0.060919	110	0.0176905	0.0160309	110	0.0199202	0.0232185	110	0.11209
	1.12	0.884	1.12	0.967	1.12	0.875		1.14	2.67583	1.14	1.81736	1.14	1.74109				147	0.993	147	0.869	147	0.889	147	0.789	147	0.831	147	0.755		112	0.116347	0.119931	112	0.0563134	0.0575919	112	0.0835381	0.0817653	112	0.0582762	0.0588131	112	0.00825906	0.015119	112	0.0226743	0.0220347	112	0.112876
	1.14	0.912	1.14	0.854	1.14	0.861		1.16	2.65597	1.16	1.81969	1.16	1.73296				148	1.194	148	0.869	148	0.903	148	0.685	148	0.871	148	0.695		114	0.124088	0.116937	114	0.0574175	0.0558284	114	0.0777695	0.0792801	114	0.05667	0.0567882	114	0.0163447	0.014259	114	0.021651	0.0209114	114	0.116687
	1.16	0.909	1.16	0.778	1.16	0.855		1.18	2.67964	1.18	1.83047	1.18	1.73946				149	1.473	149	0.844	149	1.417	149	0.678	149	1.478	149	0.695		116	0.107673	0.114025	116	0.0513011	0.0541357	116	0.072859	0.0768748	116	0.0604777	0.0548407	116	0.0277548	0.0134479	116	0.0297688	0.0198453	116	0.108353
	1.18	0.86	1.18	0.785	1.18	0.813		1.2	2.67897	1.2	1.82788	1.2	1.74707				150	1.2	150	0.709	150	0.934	150	0.606	150	0.895	150	0.599		118	0.107669	0.111193	118	0.0537176	0.0525101	118	0.0867067	0.0745464	118	0.0523548	0.052967	118	0.00831556	0.012683	118	0.0208056	0.0188335	118	0.10707
	1.2	0.895	1.2	0.923	1.2	0.952		1.22	2.70259	1.22	1.83103	1.22	1.75123				151	0.944	151	0.597	151	0.543	151	0.49	151	0.553	151	0.511		120	0.106814	0.108439	120	0.0479564	0.050948	120	0.0634198	0.0722921	120	0.0511946	0.051164	120	0.0103087	0.0119615	120	0.0170722	0.0178733	120	0.105232
	1.22	0.936	1.22	0.897	1.22	0.995		1.24	2.69156	1.24	1.83937	1.24	1.75546				152	1.048	152	0.609	152	1.089	152	0.51	152	1.117	152	0.523		122	0.108385	0.105758	122	0.0427711	0.0494463	122	0.0739884	0.070109	122	0.0490901	0.0494285	122	0.0113497	0.0112811	122	0.0183285	0.0169621	122	0.102041
	1.24	1.071	1.24	0.86	1.24	0.89		1.26	2.70482	1.26	1.84017	1.26	1.76331				153	1.272	153	0.596	153	1.069	153	0.514	153	1.051	153	0.503		124	0.0973436	0.10315	124	0.0501844	0.048002	124	0.0696353	0.0679947	124	0.0558261	0.0477576	124	0.01342	0.0106394	124	0.0221918	0.0160973	124	0.090964
	1.26	0.958	1.26	0.881	1.26	0.947		1.28	2.70957	1.28	1.8404	1.28	1.76074				154	0.572	154	0.504	154	0.501	154	0.451	154	0.496	154	0.453		126	0.104521	0.10061	126	0.0441166	0.0466121	126	0.0596595	0.0659466	126	0.0481593	0.0461486	126	0.00957005	0.0100342	126	0.0138036	0.0152767	126	0.0911581
	1.28	0.892	1.28	0.794	1.28	0.811		1.3	2.71736	1.3	1.84989	1.3	1.76692				155	0.624	155	0.509	155	0.633	155	0.493	155	0.591	155	0.475		128	0.0966208	0.0981382	128	0.0434292	0.045274	128	0.0536972	0.0639624	128	0.0477745	0.0445988	128	0.00722359	0.00946343	128	0.0143664	0.0144978	128	0.0913822
	1.3	0.894	1.3	0.845	1.3	0.908		1.32	2.73028	1.32	1.85513	1.32	1.76809				156	1.102	156	0.545	156	1.114	156	0.567	156	0.951	156	0.508		130	0.097062	0.0957309	130	0.0423008	0.043985	130	0.053124	0.06204	130	0.0442052	0.0431057	130	0.00935836	0.00892512	130	0.0133615	0.0137587	130	0.0932919
	1.32	0.88	1.32	0.816	1.32	0.895		1.34	2.72042	1.34	1.86074	1.34	1.77833				157	0.61	157	0.515	157	0.67	157	0.529	157	0.606	157	0.483		132	0.0947551	0.0933865	132	0.0441511	0.042743	132	0.0527448	0.0601771	132	0.0393522	0.0416669	132	0.00939799	0.00841743	132	0.0137625	0.0130572	132	0.0943383
	1.34	0.992	1.34	0.987	1.34	0.919		1.36	2.72511	1.36	1.85122	1.36	1.77263				158	0.534	158	0.507	158	0.592	158	0.522	158	0.534	158	0.493		134	0.0887901	0.0911029	134	0.0405923	0.0415455	134	0.0638343	0.0583718	134	0.0397019	0.0402802	134	0.0121413	0.00793862	134	0.016818	0.0123916	134	0.0864859
	1.36	0.978	1.36	0.898	1.36	0.865		1.38	2.74962	1.38	1.86178	1.38	1.78505				159	0.854	159	0.565	159	1.176	159	0.612	159	0.91	159	0.584		136	0.0827635	0.0888782	136	0.0386579	0.0403904	136	0.0535026	0.0566221	136	0.0421527	0.0389434	136	0.00468671	0.00748705	136	0.0095627	0.0117598	136	0.0765159
	1.38	0.982	1.38	0.904	1.38	0.833		1.4	2.75187	1.4	1.87036	1.4	1.78833				160	1.113	160	0.572	160	1.298	160	0.64	160	1.825	160	0.602		138	0.0868709	0.0867107	138	0.0368162	0.0392758	138	0.0523426	0.0549261	138	0.0444274	0.0376545	138	0.00691822	0.00706116	138	0.00989753	0.0111603	138	0.0769184
	1.4	1.052	1.4	0.885	1.4	0.752		1.42	2.74997	1.42	1.86615	1.42	1.78366				161	0.677	161	0.587	161	0.747	161	0.635	161	0.673	161	0.547		140	0.0802809	0.0845986	140	0.0365591	0.0381999	140	0.0487243	0.053282	140	0.0379826	0.0364115	140	0.0113193	0.0066595	140	0.0097275	0.0105913	140	0.0763641
	1.42	0.933	1.42	0.857	1.42	0.824		1.44	2.77233	1.44	1.87071	1.44	1.78685				162	0.758	162	0.73	162	0.719	162	0.688	162	0.651	162	0.624		142	0.0752126	0.0825403	142	0.04072	0.0371607	142	0.0553663	0.0516882	142	0.0370255	0.0352126	142	0.0050927	0.00628069	142	0.0136417	0.0100513	142	0.0700374
	1.44	1.109	1.44	0.939	1.44	0.906		1.46	2.76423	1.46	1.87206	1.46	1.79735				163	0.863	163	0.802	163	0.784	163	0.742	163	0.745	163	0.708		144	0.0791551	0.0805342	144	0.0383659	0.0361567	144	0.0485778	0.050143	144	0.0380651	0.034056	144	0.00537289	0.00592343	144	0.0120172	0.00953889	144	0.0768423
	1.46	0.973	1.46	0.947	1.46	0.894		1.48	2.77727	1.48	1.87722	1.48	1.79818				164	0.819	164	0.742	164	0.785	164	0.735	164	0.699	164	0.667		146	0.0739683	0.0785788	146	0.0337279	0.0351863	146	0.0431938	0.0486448	146	0.0328685	0.03294	146	0.00465508	0.00558649	146	0.0112278	0.00905257	146	0.0753605
	1.48	1.002	1.48	1.031	1.48	0.926		1.5	2.78552	1.5	1.88171	1.5	1.79326				165	0.768	165	0.701	165	0.702	165	0.655	165	0.648	165	0.598		148	0.0796465	0.0766726	148	0.0278118	0.0342479	148	0.0462452	0.0471921	148	0.0318136	0.0318631	148	0.0104734	0.00526871	148	0.00956766	0.00859105	148	0.0686496
	1.5	0.955	1.5	1.085	1.5	0.83		1.52	2.78126	1.52	1.88143	1.52	1.80196				166	1.567	166	0.936	166	1.274	166	0.718	166	1.14	166	0.733		150	0.072251	0.0748143	150	0.0311502	0.0333402	150	0.0468737	0.0457834	150	0.0273516	0.0308236	150	0.00725424	0.00496901	150	0.0098306	0.00815306	150	0.0737175
	1.52	0.93	1.52	1	1.52	0.877		1.54	2.79159	1.54	1.88755	1.54	1.80987				167	1.883	167	1.109	167	1.863	167	0.834	167	1.785	167	0.852		152	0.0755476	0.0730024	152	0.0277016	0.0324619	152	0.0379394	0.0444174	152	0.029798	0.0298202	152	0.00439	0.00468636	152	0.00730973	0.0077374	152	0.0604922
	1.54	0.919	1.54	0.946	1.54	0.994		1.56	2.7971	1.56	1.88644	1.56	1.81176				168	1.84	168	1.208	168	1.878	168	0.929	168	1.498	168	0.793		154	0.0681112	0.0712357	154	0.026095	0.0316117	154	0.0431723	0.0430926	154	0.0301187	0.0288515	154	0.00745839	0.00441978	154	0.0088368	0.00734293	154	0.0646495
	1.56	1.032	1.56	0.928	1.56	0.963		1.58	2.80178	1.58	1.89275	1.58	1.80892				169	1.589	169	1.394	169	1.362	169	1.091	169	0.893	169	0.74		156	0.067323	0.0695129	156	0.0251004	0.0307883	156	0.0384309	0.0418079	156	0.0234264	0.027916	156	0.00284362	0.00416837	156	0.0100975	0.00696857	156	0.0673614
	1.58	1.106	1.58	0.934	1.58	1.015		1.6	2.80964	1.6	1.89973	1.6	1.81652				170	1.401	170	1.415	170	1.075	170	1.074	170	0.765	170	0.752		158	0.0682894	0.0678329	158	0.0320888	0.0299908	158	0.0411989	0.0405618	158	0.0319446	0.0270127	158	0.00637171	0.00393126	158	0.00780529	0.0066133	158	0.0652773
	1.6	0.915	1.6	1.017	1.6	0.888		1.62	2.80027	1.62	1.89935	1.62	1.81999				171	1.468	171	1.314	171	1.153	171	0.957	171	0.849	171	0.733		160	0.0677802	0.0661945	160	0.0309783	0.029218	160	0.0356295	0.0393533	160	0.0271293	0.0261401	160	0.004153	0.00370764	160	0.00676626	0.00627614	160	0.0588678
	1.62	0.948	1.62	0.869	1.62	0.95		1.64	2.80978	1.64	1.89663	1.64	1.81596				172	1.111	172	1.101	172	0.872	172	0.847	172	0.757	172	0.731		162	0.0674048	0.0645965	162	0.023934	0.0284689	162	0.0388005	0.0381811	162	0.0259679	0.0252972	162	0.00439273	0.00349674	162	0.00756351	0.00595617	162	0.0598632
	1.64	1.004	1.64	0.953	1.64	0.963		1.66	2.81412	1.66	1.90791	1.66	1.82592				173	1.199	173	0.88	173	1.154	173	0.736	173	0.817	173	0.636		164	0.0608664	0.0630379	164	0.0277044	0.0277425	164	0.0356244	0.0370441	164	0.0220306	0.0244829	164	0.00294517	0.00329783	164	0.00480041	0.00565251	164	0.0577619
	1.66	0.867	1.66	0.887	1.66	0.877		1.68	2.82883	1.68	1.90784	1.68	1.82894				174	0.787	174	0.682	174	0.695	174	0.596	174	0.642	174	0.556		166	0.0610227	0.0615176	166	0.0257678	0.027038	166	0.0387856	0.0359413	166	0.022338	0.0236961	166	0.00275118	0.00311024	166	0.0045488	0.00536433	166	0.0647938
	1.68	1.085	1.68	0.979	1.68	0.976		1.7	2.82284	1.7	1.91612	1.7	1.83208				175	1.015	175	0.698	175	0.869	175	0.586	175	0.917	175	0.585		168	0.0637453	0.0600347	168	0.0262446	0.0263545	168	0.0319106	0.0348715	168	0.0280453	0.0229358	168	0.00543555	0.00293332	168	0.00865362	0.00509085	168	0.0579347
	1.7	1.007	1.7	0.925	1.7	0.9		1.72	2.8266	1.72	1.90999	1.72	1.82563				176	0.865	176	0.676	176	0.79	176	0.605	176	0.861	176	0.59		170	0.0596639	0.0585881	170	0.0246987	0.0256912	170	0.0330913	0.0338338	170	0.0182208	0.022201	170	0.00379262	0.00276647	170	0.00983295	0.00483131	170	0.0570426
	1.72	0.972	1.72	0.984	1.72	0.949		1.74	2.83267	1.74	1.91521	1.74	1.83513				177	1.007	177	0.596	177	1.111	177	0.566	177	0.741	177	0.526		172	0.0599511	0.057177	172	0.0222646	0.0250473	172	0.0269838	0.0328272	172	0.0216579	0.0214908	172	0.00120701	0.0026091	172	0.00633526	0.00458499	172	0.052201
	1.74	0.945	1.74	0.955	1.74	0.934		1.76	2.85245	1.76	1.91541	1.76	1.82761				178	0.65	178	0.571	178	0.585	178	0.518	178	0.573	178	0.511		174	0.0538871	0.0558003	174	0.0233833	0.024422	174	0.0298945	0.0318507	174	0.0180968	0.0208042	174	0.000159784	0.00246069	174	0.00406515	0.00435124	174	0.0545451
	1.76	0.91	1.76	0.935	1.76	0.9		1.78	2.84601	1.78	1.93	1.78	1.83711				179	1.024	179	0.595	179	1.107	179	0.565	179	1.1	179	0.556		176	0.0579347	0.0544572	176	0.0214754	0.0238148	176	0.0260984	0.0309034	176	0.0161499	0.0201405	176	0.00259269	0.00232072	176	0.00513656	0.00412941	176	0.0511518
	1.78	0.918	1.78	0.906	1.78	0.852		1.8	2.84998	1.8	1.92211	1.8	1.84057				180	0.861	180	0.551	180	0.999	180	0.533	180	0.771	180	0.521		178	0.0577987	0.0531469	178	0.0242016	0.0232249	178	0.0294911	0.0299844	178	0.0171447	0.0194988	178	0.0044013	0.00218871	178	0.00395978	0.00391888	178	0.0470359
	1.8	0.966	1.8	0.841	1.8	0.892		1.82	2.85458	1.82	1.91916	1.82	1.84846				181	0.822	181	0.552	181	0.589	181	0.487	181	0.514	181	0.467		180	0.0559131	0.0518684	180	0.0213173	0.0226516	180	0.0279065	0.0290928	180	0.0156271	0.0188784	180	0.00329336	0.00206421	180	0.00319092	0.00371909	180	0.0449206
	1.82	0.986	1.82	0.856	1.82	0.911		1.84	2.85237	1.84	1.92365	1.84	1.84479				182	0.694	182	0.636	182	0.526	182	0.49	182	0.529	182	0.484		182	0.0505667	0.0506211	182	0.0218637	0.0220945	182	0.0281822	0.0282279	182	0.0174399	0.0182784	182	0.00146844	0.00194679	182	0.0040699	0.00352948	182	0.0459468
	1.84	1.048	1.84	0.901	1.84	0.863		1.86	2.87428	1.86	1.92309	1.86	1.85052				183	1.142	183	0.662	183	0.965	183	0.499	183	0.982	183	0.532		184	0.0496105	0.049404	184	0.0260655	0.0215528	184	0.0221014	0.0273888	184	0.0179568	0.0176981	184	0.00040859	0.00183605	184	0.00346956	0.00334954	184	0.040694
	1.86	0.974	1.86	0.896	1.86	0.894		1.88	2.86704	1.88	1.94055	1.88	1.84677				184	1.136	184	0.708	184	0.999	184	0.523	184	0.997	184	0.546		186	0.0465108	0.0482165	186	0.0216498	0.0210261	186	0.0226014	0.0265747	186	0.0178718	0.0171369	186	0.00233003	0.00173161	186	0.0039437	0.00317877	186	0.0480526
	1.88	0.976	1.88	0.942	1.88	0.835		1.9	2.86993	1.9	1.94003	1.9	1.84993				185	0.925	185	0.772	185	0.658	185	0.538	185	0.56	185	0.522		188	0.0496089	0.0470578	188	0.0275697	0.0205139	188	0.0259636	0.0257849	188	0.0111179	0.0165941	188	0.00267312	0.00163311	188	0.00421341	0.00301671	188	0.0409077
	1.9	1.03	1.9	0.89	1.9	0.897		1.92	2.87236	1.92	1.93511	1.92	1.85873				186	0.866	186	0.824	186	0.563	186	0.535	186	0.613	186	0.568		190	0.0497436	0.0459272	190	0.0229327	0.0200156	190	0.0253528	0.0250186	190	0.0158665	0.016069	190	0.000949029	0.00154022	190	0.00443166	0.00286291	190	0.0382243
	1.92	0.967	1.92	0.835	1.92	0.941		1.94	2.88063	1.94	1.94035	1.94	1.85593				187	1.364	187	0.858	187	1.121	187	0.544	187	1.07	187	0.638		192	0.0425013	0.0448239	192	0.0276586	0.0195309	192	0.0209249	0.0242752	192	0.0172935	0.015561	192	0.00159928	0.0014526	192	0.00354204	0.00271696	192	0.0429073
	1.94	0.972	1.94	1.002	1.94	0.967		1.96	2.87804	1.96	1.93942	1.96	1.85613				188	1.177	188	0.947	188	0.667	188	0.577	188	0.714	188	0.654		194	0.0435713	0.0437473	194	0.0211081	0.0190591	194	0.0249785	0.0235539	194	0.0111917	0.0150695	194	0.00151227	0.00136998	194	0.00342539	0.00257844	194	0.0409199
	1.96	0.903	1.96	1.084	1.96	0.956		1.98	2.87615	1.98	1.94621	1.98	1.85937				189	1.483	189	0.925	189	0.852	189	0.671	189	0.858	189	0.706		196	0.0403411	0.0426968	196	0.0227668	0.0185999	196	0.0186187	0.0228541	196	0.0138406	0.014594	196	0.000195694	0.00129205	196	0.00338568	0.00244698	196	0.0404645
	1.98	1.023	1.98	1.028	1.98	1.055		2	2.87689	2	1.95112	2	1.86515				190	1.33	190	1.058	190	1.458	190	0.801	190	1.468	190	0.822		198	0.0445382	0.0416716	198	0.0175068	0.018153	198	0.0235136	0.0221752	198	0.0158536	0.014134	198	0.00176255	0.00121855	198	0.00381234	0.00232223	198	0.0347344
	2	0.996	2	0.918	2	0.966		2.02	2.89544	2.02	1.95121	2.02	1.8689				191	2.746	191	1.421	191	1.88	191	1.142	191	1.496	191	0.988		200	0.0388835	0.0406712	200	0.021885	0.0177178	200	0.0185018	0.0215164	200	0.014824	0.0136888	200	0.00236724	0.00114924	200	0.00304728	0.00220384	200	0.0338291
	2.02	0.988	2.02	0.912	2.02	0.944		2.04	2.90398	2.04	1.95732	2.04	1.86537				192	2.726	192	1.543	192	2.139	192	1.274	192	1.939	192	1.085		202	0.0366462	0.039695	202	0.0177502	0.017294	202	0.0232691	0.0208773	202	0.0115034	0.0132579	202	0.00119067	0.00108387	202	0.00606583	0.00209148	202	0.0325884
	2.04	0.91	2.04	0.919	2.04	0.99		2.06	2.89949	2.06	1.95378	2.06	1.87726				193	2.797	193	2.174	193	1.856	193	1.307	193	1.864	193	1.306		204	0.0402581	0.0387423	204	0.0250973	0.0168813	204	0.0192403	0.0202571	204	0.0132657	0.012841	204	0.00207243	0.00102221	204	0.00358956	0.00198485	204	0.036157
	2.06	0.999	2.06	0.867	2.06	0.934		2.08	2.91115	2.08	1.95545	2.08	1.87346				194	1.998	194	2.012	194	1.604	194	1.663	194	1.859	194	1.854		206	0.0392395	0.0378125	206	0.016029	0.0164792	206	0.0208387	0.0196555	206	0.0119614	0.0124375	206	0.00151981	0.000964065	206	0.00439456	0.00188366	206	0.0360209
	2.08	0.944	2.08	0.895	2.08	0.97		2.1	2.90894	2.1	1.96275	2.1	1.87556				195	2.563	195	2.219	195	2.089	195	1.781	195	2.911	195	2.466		208	0.0360958	0.0369052	208	0.0182672	0.0160876	208	0.0181307	0.0190717	208	0.0101915	0.0120469	208	0.000898459	0.000909226	208	0.00241222	0.00178763	208	0.0332682
	2.1	1.033	2.1	0.938	2.1	0.902		2.12	2.9132	2.12	1.95888	2.12	1.87347				196	3.176	196	2.242	196	2.583	196	1.252	196	4.174	196	1.884		210	0.0391095	0.0360198	210	0.0211962	0.015706	210	0.0235601	0.0185053	210	0.00885001	0.0116689	210	0.00097188	0.000857506	210	0.00168258	0.00169649	210	0.0335855
	2.12	1.025	2.12	0.827	2.12	0.91		2.14	2.90878	2.14	1.95827	2.14	1.87574				197	1.503	197	1.654	197	0.763	197	0.648	197	1.54	197	0.95		212	0.0317982	0.0351556	212	0.0212163	0.0153341	212	0.0160026	0.0179557	212	0.0119532	0.0113029	212	0.00234783	0.000808729	212	0.00122465	0.00161	212	0.0309265
	2.14	1.133	2.14	0.807	2.14	1.033		2.16	2.91373	2.16	1.9601	2.16	1.87835				198	0.81	198	0.742	198	0.603	198	0.513	198	0.728	198	0.659		214	0.0369421	0.0343123	214	0.0176228	0.0149717	214	0.0238147	0.0174224	214	0.0107927	0.0109487	214	0.00264158	0.000762726	214	0.000375172	0.00152792	214	0.0301067
	2.16	1.132	2.16	0.874	2.16	0.947		2.18	2.91889	2.18	1.96037	2.18	1.88904				199	0.723	199	0.691	199	0.507	199	0.485	199	0.614	199	0.597		216	0.0315457	0.0334892	216	0.0125209	0.0146185	216	0.0188002	0.0169051	216	0.0130377	0.0106058	216	0.00316047	0.00071934	216	0.0027532	0.00145002	216	0.0284912
	2.18	0.987	2.18	0.799	2.18	0.96		2.2	2.93159	2.2	1.96748	2.2	1.88465				200	0.872	200	0.593	200	0.668	200	0.464	200	0.755	200	0.485		218	0.0307624	0.032686	218	0.0156667	0.0142742	218	0.0196582	0.016403	218	0.00659975	0.0102738	218	0.00164327	0.000678422	218	0.00237883	0.0013761	218	0.0339246
	2.2	0.955	2.2	0.862	2.2	0.926		2.22	2.93115	2.22	1.96074	2.22	1.88998				201	0.856	201	0.629	201	0.712	201	0.479	201	0.573	201	0.457		220	0.0301314	0.0319021	220	0.017614	0.0139385	220	0.0145497	0.015916	220	0.0115422	0.00995238	220	0.000843914	0.000639831	220	0.00112591	0.00130594	220	0.029977
	2.22	0.946	2.22	0.97	2.22	0.935		2.24	2.93822	2.24	1.97192	2.24	1.88477				202	0.601	202	0.584	202	0.528	202	0.513	202	0.494	202	0.471		222	0.0288649	0.031137	222	0.0152591	0.0136111	222	0.0173688	0.0154434	222	0.010493	0.0096412	222	0.00238388	0.000603436	222	0.00121756	0.00123936	222	0.03079
	2.24	1.037	2.24	0.958	2.24	0.921		2.26	2.92418	2.26	1.97383	2.26	1.89755				203	0.561	203	0.502	203	0.517	203	0.463	203	0.497	203	0.432		224	0.0316804	0.0303903	224	0.0147391	0.013292	224	0.0164631	0.0149848	224	0.0104059	0.0093399	224	0.00131583	0.00056911	224	0.00154301	0.00117618	224	0.0274393
	2.26	1.115	2.26	1.018	2.26	0.836		2.28	2.93424	2.28	1.97446	2.28	1.88697				204	0.532	204	0.474	204	0.513	204	0.448	204	0.462	204	0.405		226	0.0296779	0.0296616	226	0.0149923	0.0129807	226	0.0117814	0.0145398	226	0.00902594	0.00904817	226	0.00020628	0.000536738	226	0.00155561	0.00111621	226	0.0274979
	2.28	1.065	2.28	0.832	2.28	0.857		2.3	2.94104	2.3	1.97225	2.3	1.88959				205	0.987	205	0.465	205	0.921	205	0.463	205	0.873	205	0.407		228	0.028255	0.0289503	228	0.0193971	0.0126772	228	0.0160209	0.0141081	228	0.00761228	0.00876568	228	0.00108029	0.000506206	228	0.00106627	0.0010593	228	0.0288694
	2.3	1.021	2.3	0.909	2.3	0.873		2.32	2.94184	2.32	1.97809	2.32	1.88853				206	0.484	206	0.446	206	0.488	206	0.449	206	0.454	206	0.406		230	0.0287598	0.0282562	230	0.0129066	0.0123811	230	0.0157945	0.0136892	230	0.00729937	0.00849214	230	0.00189011	0.000477412	230	0.000855859	0.0010053	230	0.0242619
	2.32	1.073	2.32	0.833	2.32	0.876		2.34	2.9478	2.34	1.97439	2.34	1.90083				207	0.573	207	0.441	207	0.769	207	0.474	207	0.571	207	0.422		232	0.027271	0.0275787	232	0.0165979	0.0120922	232	0.0125002	0.0132828	232	0.00803349	0.00822726	232	0.000225968	0.000450255	232	0.00200567	0.000954047	232	0.0229612
	2.34	1.072	2.34	1.044	2.34	0.864		2.36	2.94615	2.36	1.97581	2.36	1.89523				208	0.668	208	0.472	208	0.752	208	0.527	208	0.667	208	0.457		234	0.0255463	0.0269176	234	0.0178326	0.0118105	234	0.0136403	0.0128884	234	0.00735261	0.00797074	234	0	0.000424643	234	0.000937495	0.000905408	234	0.0211096
	2.36	1.185	2.36	0.891	2.36	0.933		2.38	2.94787	2.38	1.98102	2.38	1.90493				209	0.536	209	0.498	209	0.576	209	0.533	209	0.558	209	0.5		236	0.0278963	0.0262722	236	0.0134324	0.0115356	236	0.0141896	0.0125058	236	0.00821174	0.00772233	236	0.00103286	0.000400488	236	0.00178944	0.000859248	236	0.0251342
	2.38	1.168	2.38	0.769	2.38	0.927		2.4	2.96209	2.4	1.98914	2.4	1.90158				210	0.637	210	0.471	210	0.897	210	0.502	210	0.874	210	0.511		238	0.0272474	0.0256424	238	0.0110327	0.0112674	238	0.0139146	0.0121345	238	0.00596712	0.00748175	238	0.000112984	0.000377707	238	0.00073202	0.000815442	238	0.0233031
	2.4	1.041	2.4	0.817	2.4	0.854		2.42	2.95936	2.42	1.99126	2.42	1.90607				211	0.63	211	0.514	211	0.673	211	0.563	211	0.734	211	0.631		240	0.0254005	0.0250277	240	0.0107388	0.0110056	240	0.0134339	0.0117742	240	0.00543017	0.00724875	240	0.000618839	0.000356222	240	0.000973917	0.000773869	240	0.0230588
	2.42	1.107	2.42	0.812	2.42	0.89		2.44	2.95815	2.44	1.9825	2.44	1.90524				212	0.932	212	0.592	212	0.957	212	0.648	212	1.123	212	0.745		242	0.0240972	0.0244278	242	0.0100194	0.0107502	242	0.0136943	0.0114246	242	0.00740184	0.00702309	242	0.000665232	0.000335959	242	0.000660791	0.000734415	242	0.0222247
	2.44	1.138	2.44	0.863	2.44	0.991		2.46	2.96237	2.46	1.97738	2.46	1.90776				213	1.018	213	0.646	213	0.911	213	0.653	213	0.937	213	0.774		244	0.0259755	0.0238422	244	0.0132602	0.010501	244	0.0136645	0.0110854	244	0.00544993	0.00680453	244	0.000172586	0.000316849	244	0.00160834	0.000696973	244	0.0212003
	2.46	0.972	2.46	0.843	2.46	0.946		2.48	2.9734	2.48	1.99145	2.48	1.91072				214	1.245	214	0.784	214	1.109	214	0.716	214	1.143	214	0.854		246	0.0237219	0.0232707	246	0.0153776	0.0102578	246	0.0156482	0.0107563	246	0.00519587	0.00659285	246	0.00036828	0.000298826	246	0.00174811	0.00066144	246	0.0181638
	2.48	1.09	2.48	0.852	2.48	0.986		2.5	2.97065	2.5	1.99145	2.5	1.90961				215	1.213	215	1.035	215	1.254	215	0.99	215	1.192	215	1.04		248	0.0273197	0.0227129	248	0.0149789	0.0100204	248	0.0132276	0.010437	248	0.00669355	0.00638781	248	0	0.000281828	248	0.000748506	0.000627718	248	0.0210899
	2.5	1.122	2.5	0.911	2.5	1.016		2.52	2.97507	2.52	2.00065	2.52	1.91359				216	2.36	216	1.923	216	2.985	216	2.312	216	2.954	216	2.107		250	0.0277982	0.0221685	250	0.0109358	0.00978863	250	0.0153397	0.0101271	250	0.00749871	0.00618921	250	0	0.000265796	250	0.00168776	0.000595716	250	0.0188177
	2.52	0.962	2.52	0.879	2.52	0.974		2.54	2.97801	2.54	1.99641	2.54	1.91383				217	3.228	217	2.353	217	2.807	217	2.368	217	3.227	217	2.583		252	0.0251663	0.0216372	252	0.00985854	0.00956243	252	0.0111947	0.00982648	252	0.00551811	0.00599684	252	0.00135155	0.000250677	252	0.000941711	0.000565345	252	0.0195481
	2.54	0.879	2.54	0.879	2.54	0.906		2.56	2.97631	2.56	1.987	2.56	1.91176				218	2.479	218	2.261	218	2.654	218	2.474	218	3.048	218	2.788		254	0.0218174	0.0211186	254	0.00846831	0.00934162	254	0.0119932	0.00953476	254	0.00814349	0.00581051	254	0.00112325	0.000236418	254	0.000633642	0.000536522	254	0.0205657
	2.56	1.019	2.56	0.974	2.56	1.013		2.58	2.97992	2.58	1.99507	2.58	1.92079				219	2.847	219	2.587	219	3.846	219	3.514	219	3.575	219	3.271		256	0.0219984	0.0206124	256	0.00844925	0.00912607	256	0.0135389	0.00925169	256	0.00720516	0.00563001	256	0.00171948	0.00022297	256	0.000823164	0.000509169	256	0.016236
	2.58	0.993	2.58	0.934	2.58	0.983		2.6	2.98146	2.6	1.99577	2.6	1.91808				220	3.414	220	2.662	220	4.712	220	3.772	220	3.981	220	3.144		258	0.0230564	0.0201184	258	0.00975705	0.00891562	258	0.0122815	0.00897704	258	0.00499123	0.00545517	258	0.000944894	0.000210287	258	0.000585951	0.000483211	258	0.0182172
	2.6	1.17	2.6	0.945	2.6	1.045		2.62	2.97981	2.62	1.99774	2.62	1.92207				221	2.892	221	2.446	221	4.092	221	3.584	221	3.006	221	2.523		260	0.0215786	0.0196362	260	0.00827224	0.00871017	260	0.0110205	0.00871053	260	0.0064213	0.0052858	260	0	0.000198325	260	0.000968856	0.000458576	260	0.0191596
	2.62	0.974	2.62	0.983	2.62	0.91		2.64	2.99025	2.64	1.99758	2.64	1.91874				222	1.59	222	1.539	222	2.764	222	2.752	222	1.329	222	1.338		262	0.0182084	0.0191656	262	0.00915608	0.00850957	262	0.00943659	0.00845194	262	0.0050514	0.00512172	262	0.00195121	0.000187043	262	0.00058652	0.000435196	262	0.0170414
	2.64	0.979	2.64	1.057	2.64	1.093		2.66	2.9805	2.66	1.99586	2.66	1.92474				223	1.687	223	1.395	223	2.723	223	2.214	223	1.199	223	0.944		264	0.0207005	0.0187063	264	0.00812124	0.0083137	264	0.00960089	0.00820103	264	0.00449284	0.00496278	264	0.000419697	0.000176404	264	0.000262269	0.000413009	264	0.0158291
	2.66	0.901	2.66	1.025	2.66	0.978		2.68	2.99553	2.68	1.99616	2.68	1.93296				224	3.02	224	1.576	224	3.037	224	1.768	224	2.033	224	0.913		266	0.0156733	0.018258	266	0.00527663	0.00812245	266	0.00858476	0.00795757	266	0.00394549	0.0048088	266	0.000771074	0.00016637	266	0.000698158	0.000391953	266	0.0162948
	2.68	1.029	2.68	0.939	2.68	0.973		2.7	2.98712	2.7	1.99665	2.7	1.92882				225	1.637	225	1.399	225	1.794	225	1.529	225	1.495	225	1.028		268	0.0172734	0.0178204	268	0.00464893	0.0079357	268	0.0105342	0.00772134	268	0.00637878	0.00465963	268	0.00130649	0.000156906	268	0.000192133	0.00037197	268	0.0153759
	2.7	0.955	2.7	0.911	2.7	1.022		2.72	2.99174	2.72	2.01044	2.72	1.92731				226	1.857	226	1.297	226	2.067	226	1.478	226	1.805	226	1.039		270	0.0154886	0.0173934	270	0.00668839	0.00775334	270	0.0102171	0.00749211	270	0.00316422	0.00451512	270	0	0.000147981	270	0.000328317	0.000353007	270	0.0142225
	2.72	0.914	2.72	1.04	2.72	1.06		2.74	2.99061	2.74	1.9991	2.74	1.93134				227	2.686	227	1.22	227	2.689	227	1.441	227	2.183	227	1.079		272	0.0142278	0.0169765	272	0.0049186	0.00757525	272	0.0131079	0.0072697	272	0.00527699	0.00437511	272	0.00132379	0.000139563	272	0.000404849	0.000335009	272	0.0152946
	2.74	1.035	2.74	0.998	2.74	1.072		2.76	2.9986	2.76	2.00681	2.76	1.9337				228	1.058	228	1.086	228	1.289	228	1.335	228	1.019	228	1.036		274	0.0165406	0.0165697	274	0.0059855	0.00740133	274	0.0103091	0.00705389	274	0.00312504	0.00423948	274	0.0020741	0.000131624	274	0.000393413	0.00031793	274	0.0142285
	2.76	0.953	2.76	0.843	2.76	0.97		2.78	3.0137	2.78	2.01138	2.78	1.94569				229	1.294	229	0.904	229	1.436	229	1.078	229	1.06	229	0.858		276	0.0189434	0.0161726	276	0.00291844	0.00723149	276	0.00759321	0.00684448	276	0.0031821	0.00410807	276	0.000412559	0.000124137	276	0	0.000301721	276	0.0151183
	2.78	1.008	2.78	0.885	2.78	0.954		2.8	3.00611	2.8	2.00516	2.8	1.93721				230	1.055	230	0.882	230	1.183	230	0.986	230	1.065	230	0.825		278	0.0163451	0.0157851	278	0.00443103	0.00706561	278	0.00801035	0.0066413	278	0.00475949	0.00398075	278	0.00126151	0.000117076	278	0.000493595	0.000286339	278	0.0135899
	2.8	0.928	2.8	0.751	2.8	0.978		2.82	3.01004	2.82	2.01204	2.82	1.93244				231	1.26	231	0.974	231	1.309	231	1.014	231	1.154	231	0.87		280	0.0174507	0.0154068	280	0.00434377	0.0069036	280	0.00868242	0.00644414	280	0.00620131	0.0038574	280	0	0.000110416	280	0.000460665	0.000271741	280	0.0151656
	2.82	1.016	2.82	0.756	2.82	0.948		2.84	3.00485	2.84	2.00554	2.84	1.93501				232	1.77	232	0.876	232	1.437	232	0.881	232	1.707	232	0.759		282	0.0169779	0.0150376	282	0.00505669	0.00674537	282	0.00911811	0.00625284	282	0.00354263	0.0037379	282	0	0.000104135	282	0.000740861	0.000257887	282	0.0119909
	2.84	1.051	2.84	0.791	2.84	0.906		2.86	3.01278	2.86	2.01228	2.86	1.93306				233	0.721	233	0.713	233	0.742	233	0.727	233	0.681	233	0.669		284	0.0156258	0.0146772	284	0.00383622	0.00659082	284	0.00616449	0.00606722	284	0.0033919	0.00362211	284	0	9.82e-05	284	0.000826278	0.000244739	284	0.013989
	2.86	1.127	2.86	0.809	2.86	0.894		2.88	3.02823	2.88	2.01302	2.88	1.94398				234	1.271	234	0.863	234	1.228	234	0.821	234	1.137	234	0.779		286	0.0130594	0.0143255	286	0.00426254	0.00643986	286	0.0100876	0.00588711	286	0.00450697	0.00350993	286	0	9.26e-05	286	0.000415371	0.000232262	286	0.0148412
	2.88	1.068	2.88	0.776	2.88	0.855		2.9	3.0156	2.9	2.01824	2.9	1.94522				235	1.232	235	0.953	235	1.136	235	0.845	235	1.065	235	0.807		288	0.0144462	0.0139822	288	0.00448194	0.00629242	288	0.0065068	0.00571234	288	0.00290651	0.00340123	288	0.000345172	8.74e-05	288	0.000781622	0.000220421	288	0.0143841
	2.9	0.984	2.9	0.879	2.9	0.908		2.92	3.0209	2.92	2.02097	2.92	1.94371				236	0.869	236	0.794	236	0.806	236	0.713	236	0.701	236	0.68		290	0.0137211	0.0136472	290	0.0057357	0.00614839	290	0.00773766	0.00554277	290	0.00364487	0.00329592	290	0	8.24e-05	290	0.00055764	0.000209183	290	0.0127354
	2.92	1.032	2.92	0.861	2.92	0.922		2.94	3.03067	2.94	2.01602	2.94	1.94535				237	0.844	237	0.742	237	0.799	237	0.693	237	0.887	237	0.693		292	0.0167259	0.0133201	292	0.00708519	0.00600771	292	0.00820472	0.00537823	292	0.00228197	0.00319388	292	0	7.77e-05	292	0.000439329	0.000198518	292	0.012355
	2.94	1.124	2.94	0.861	2.94	0.925		2.96	3.02557	2.96	2.01508	2.96	1.94388				238	1.109	238	0.929	238	0.948	238	0.812	238	1.04	238	0.874		294	0.01359	0.0130009	294	0.00610954	0.00587028	294	0.00726196	0.00521857	294	0.00326087	0.00309501	294	0.00020628	7.33e-05	294	0.000589551	0.000188397	294	0.01112
	2.96	1.18	2.96	0.907	2.96	0.906		2.98	3.0293	2.98	2.01583	2.98	1.94414				239	1.058	239	1.002	239	0.885	239	0.832	239	0.914	239	0.883		296	0.0120341	0.0126894	296	0.00374621	0.00573603	296	0.00738441	0.00506365	296	0.00311153	0.00299921	296	0	6.91e-05	296	0.000166392	0.000178793	296	0.0120111
	2.98	0.963	2.98	0.832	2.98	0.999		3	3.02688	3	2.0187	3	1.94719				240	0.927	240	0.897	240	0.892	240	0.839	240	0.92	240	0.875		298	0.0154995	0.0123853	298	0.00418373	0.0056049	298	0.00668934	0.00491333	298	0.00452847	0.00290639	298	0	6.52e-05	298	0	0.000169677	298	0.0102696
	3	1.069	3	0.917	3	0.945		3.02	3.03139	3.02	2.02066	3.02	1.94967				241	1.476	241	0.927	241	1.504	241	0.966	241	1.692	241	1.104		300	0.0146701	0.0120885	300	0.0040623	0.00547679	300	0.00882925	0.00476748	300	0.00317347	0.00281645	300	0	6.15e-05	300	0.000354883	0.000161027	300	0.0123143
	3.02	1.064	3.02	0.881	3.02	0.993		3.04	3.03618	3.04	2.0159	3.04	1.94613				242	1.481	242	1.094	242	1.746	242	1.146	242	1.985	242	1.351		302	0.0109356	0.0117989	302	0.00357238	0.00535164	302	0.00771653	0.00462595	302	0.00318715	0.00272931	302	0	5.8e-05	302	0.000308221	0.000152817	302	0.00999715
	3.04	1.06	3.04	0.826	3.04	0.947		3.06	3.03606	3.06	2.02311	3.06	1.95012				243	1.429	243	1.125	243	1.898	243	1.222	243	1.868	243	1.336		304	0.0115506	0.0115161	304	0.00492473	0.00522937	304	0.00910416	0.00448863	304	0.00278073	0.00264486	304	0	5.47e-05	304	0.000384266	0.000145026	304	0.0126447
	3.06	1.057	3.06	0.895	3.06	0.881		3.08	3.04538	3.08	2.02308	3.08	1.9488				244	1.984	244	1.399	244	1.714	244	1.354	244	1.98	244	1.535		306	0.0113722	0.0112402	306	0.00408567	0.00510993	306	0.00581016	0.00435538	306	0.00309985	0.00256304	306	0	5.16e-05	306	6.44e-05	0.000137633	306	0.00966438
	3.08	0.981	3.08	0.962	3.08	0.987		3.1	3.04387	3.1	2.02816	3.1	1.95431				245	2.299	245	1.66	245	1.874	245	1.533	245	2.011	245	1.661		308	0.0110991	0.0109708	308	0.00373303	0.00499324	308	0.00550259	0.00422609	308	0.00227807	0.00248376	308	0	4.86e-05	308	0.000667864	0.000130616	308	0.00952049
	3.1	1.056	3.1	0.963	3.1	1.008		3.12	3.0424	3.12	2.02355	3.12	1.95225				246	1.818	246	1.678	246	1.392	246	1.218	246	1.499	246	1.365		310	0.00960355	0.0107079	310	0.00255259	0.00487924	310	0.00546513	0.00410064	310	0.00232261	0.00240694	310	0	4.59e-05	310	0.000508645	0.000123957	310	0.0103837
	3.12	1.011	3.12	0.828	3.12	0.993		3.14	3.04397	3.14	2.03251	3.14	1.95277				247	2.305	247	1.708	247	1.221	247	0.827	247	1.22	247	0.945		312	0.00917416	0.0104514	312	0.00465575	0.00476786	312	0.00580995	0.0039789	312	0.00186568	0.00233249	312	0	4.33e-05	312	0.000284707	0.000117637	312	0.00772753
	3.14	1.005	3.14	0.886	3.14	1.007		3.16	3.04492	3.16	2.02734	3.16	1.95805				248	2.036	248	1.647	248	1.287	248	0.879	248	1.191	248	0.884		314	0.0108175	0.0102009	314	0.00325205	0.00465905	314	0.00619894	0.00386079	314	0.00355106	0.00226036	314	0	4.08e-05	314	0.000139214	0.00011164	314	0.009078
	3.16	1.049	3.16	0.844	3.16	0.937		3.18	3.05197	3.18	2.03071	3.18	1.96388				249	2.184	249	1.403	249	0.935	249	0.674	249	1.017	249	0.715		316	0.00943971	0.00995649	316	0.00247366	0.00455273	316	0.00639197	0.00374618	316	0.00291797	0.00219046	316	0	3.85e-05	316	5.26e-05	0.000105948	316	0.0089762
	3.18	1.114	3.18	0.883	3.18	0.912		3.2	3.05035	3.2	2.03342	3.2	1.9501				250	1.284	250	1.234	250	0.736	250	0.695	250	0.765	250	0.711		318	0.00942954	0.00971791	318	0.00346297	0.00444886	318	0.00593906	0.00363497	318	0.00151048	0.00212273	318	0	3.63e-05	318	0.00054784	0.000100547	318	0.00947734
	3.2	1.112	3.2	0.785	3.2	0.947		3.22	3.04746	3.22	2.02993	3.22	1.95945				251	1.43	251	1.101	251	1.248	251	0.695	251	1.227	251	0.681		320	0.00794469	0.00948505	320	0.00172462	0.00434738	320	0.00690528	0.00352707	320	0.00282876	0.0020571	320	0	3.42e-05	320	0.000467601	9.54e-05	320	0.0103296
	3.22	1.084	3.22	0.899	3.22	0.959		3.24	3.04658	3.24	2.03279	3.24	1.95892				252	1.075	252	1.073	252	0.696	252	0.676	252	0.709	252	0.688		322	0.0111996	0.00925776	322	0.003994	0.00424823	322	0.00483458	0.00342236	322	0.00217056	0.00199351	322	0	3.23e-05	322	0.000754777	9.06e-05	322	0.0101522
	3.24	1.099	3.24	0.798	3.24	0.966		3.26	3.04504	3.26	2.03781	3.26	1.95922				253	1.008	253	0.982	253	0.618	253	0.58	253	0.631	253	0.596		324	0.0107083	0.00903593	324	0.00354442	0.00415135	324	0.00528565	0.00332077	324	0.00282913	0.00193188	324	0	3.04e-05	324	7.12e-05	8.59e-05	324	0.00993013
	3.26	1.031	3.26	0.833	3.26	0.884		3.28	3.06003	3.28	2.03979	3.28	1.96168				254	1.201	254	0.856	254	0.686	254	0.553	254	0.654	254	0.513		326	0.00914176	0.00881941	326	0.00240251	0.00405669	326	0.00706709	0.00322219	326	0.00221027	0.00187216	326	0	2.87e-05	326	0.000182273	8.16e-05	326	0.00711438
	3.28	1.13	3.28	0.838	3.28	0.913		3.3	3.05864	3.3	2.02581	3.3	1.96439				255	1.158	255	0.822	255	1.005	255	0.634	255	0.871	255	0.569		328	0.00838763	0.00860808	328	0.00296086	0.00396421	328	0.00516378	0.00312654	328	0.00153904	0.00181429	328	0	2.71e-05	328	0.000236292	7.74e-05	328	0.00616639
	3.3	1.194	3.3	0.864	3.3	0.969		3.32	3.05271	3.32	2.04321	3.32	1.96929				256	0.861	256	0.821	256	0.69	256	0.645	256	0.65	256	0.59		330	0.00887876	0.00840181	330	0.00264387	0.00387384	330	0.00650482	0.00303373	330	0.00220252	0.00175821	330	0	2.55e-05	330	0	7.35e-05	330	0.00796158
	3.32	1.258	3.32	0.909	3.32	0.866		3.34	3.0631	3.34	2.03863	3.34	1.96022				257	0.726	257	0.728	257	0.607	257	0.584	257	0.567	257	0.534		332	0.00766519	0.00820049	332	0.00349584	0.00378555	332	0.00511919	0.00294367	332	0.00244959	0.00170387	332	0	2.41e-05	332	0	6.97e-05	332	0.00943204
	3.34	1.137	3.34	0.851	3.34	0.859		3.36	3.06529	3.36	2.04367	3.36	1.96347				258	0.903	258	0.671	258	0.747	258	0.587	258	0.666	258	0.529		334	0.00842916	0.00800399	334	0.0026642	0.00369928	334	0.00540452	0.00285628	334	0.00100897	0.00165121	334	0	2.27e-05	334	0.000105236	6.62e-05	334	0.00839686
	3.36	1.181	3.36	0.859	3.36	0.875		3.38	3.06472	3.38	2.04151	3.38	1.96259				259	0.82	259	0.76	259	0.739	259	0.682	259	0.656	259	0.592		336	0.00949201	0.0078122	336	0.00325426	0.00361498	336	0.00385935	0.00277149	336	0.00183171	0.00160018	336	0	2.14e-05	336	0.000132419	6.28e-05	336	0.00845933
	3.38	1.297	3.38	0.834	3.38	0.939		3.4	3.07437	3.4	2.04357	3.4	1.97109				260	0.923	260	0.725	260	0.927	260	0.664	260	0.687	260	0.57		338	0.00804003	0.00762501	338	0.00368619	0.00353261	338	0.0052335	0.00268922	338	0.00376102	0.00155073	338	0	2.02e-05	338	0.000107406	5.96e-05	338	0.00735552
	3.4	1.208	3.4	0.894	3.4	0.991		3.42	3.07835	3.42	2.04481	3.42	1.97216				261	0.624	261	0.592	261	0.591	261	0.559	261	0.573	261	0.531		340	0.0087927	0.0074423	340	0.00180638	0.00345213	340	0.00504275	0.00260939	340	0.00203449	0.00150282	340	0	1.91e-05	340	0.000219065	5.65e-05	340	0.00714651
	3.42	1.202	3.42	0.98	3.42	0.915		3.44	3.07119	3.44	2.0452	3.44	1.9709				262	1.022	262	0.644	262	0.796	262	0.604	262	0.691	262	0.557		342	0.00887727	0.00726397	342	0.00356592	0.00337349	342	0.00376706	0.00253193	342	0.00141576	0.00145638	342	0	1.8e-05	342	0	5.37e-05	342	0.00792476
	3.44	1.196	3.44	0.97	3.44	0.992		3.46	3.08314	3.46	2.04518	3.46	1.97151				263	0.775	263	0.707	263	0.725	263	0.671	263	0.661	263	0.592		344	0.00842869	0.00708991	344	0.00292458	0.00329665	344	0.00367088	0.00245677	344	0.00165754	0.00141138	344	0	1.69e-05	344	0	5.09e-05	344	0.0080311
	3.46	1.232	3.46	0.992	3.46	0.912		3.48	3.07387	3.48	2.05313	3.48	1.96982				264	1.315	264	0.667	264	1.345	264	0.646	264	0.892	264	0.587		346	0.00771542	0.00692002	346	0.00146949	0.00322156	346	0.00492348	0.00238384	346	0.00167403	0.00136777	346	0	1.6e-05	346	0	4.83e-05	346	0.00655815
	3.48	1.241	3.48	0.854	3.48	0.951		3.5	3.08051	3.5	2.04992	3.5	1.97634				265	0.75	265	0.669	265	0.71	265	0.64	265	0.679	265	0.608		348	0.0091307	0.00675421	348	0.00230965	0.00314819	348	0.00400113	0.00231307	348	0.000784104	0.00132552	348	0	1.51e-05	348	4.3e-05	4.59e-05	348	0.00604331
	3.5	1.146	3.5	0.899	3.5	0.938		3.52	3.07312	3.52	2.04465	3.52	1.97564				266	1.568	266	0.784	266	1.525	266	0.804	266	1.427	266	0.705		350	0.00811187	0.00659237	350	0.00223205	0.0030765	350	0.00292897	0.00224441	350	0.00207885	0.00128457	350	0	1.42e-05	350	0	4.35e-05	350	0.0063416
	3.52	1.121	3.52	0.91	3.52	1		3.54	3.09082	3.54	2.05593	3.54	1.97727				267	0.993	267	0.825	267	1.137	267	0.887	267	0.958	267	0.769		352	0.00666596	0.0064344	352	0.00101732	0.00300645	352	0.00488261	0.00217778	352	0.00113791	0.00124488	352	0	1.34e-05	352	0	4.13e-05	352	0.00761812
	3.54	1.063	3.54	0.828	3.54	0.928		3.56	3.08245	3.56	2.05044	3.56	1.97907				268	1.214	268	0.858	268	1.245	268	0.878	268	1.059	268	0.8		354	0.00826812	0.00628022	354	0.000962686	0.00293799	354	0.00348688	0.00211313	354	0.00189693	0.00120642	354	0	1.26e-05	354	0	3.92e-05	354	0.00696265
	3.56	1.075	3.56	0.992	3.56	0.877		3.58	3.08192	3.58	2.04718	3.58	1.97607				269	1.261	269	1.053	269	1.768	269	1.321	269	1.267	269	0.971		356	0.00645648	0.00612974	356	0.00142098	0.0028711	356	0.00360453	0.0020504	356	0.00216506	0.00116916	356	0	1.19e-05	356	0	3.72e-05	356	0.00761769
	3.58	1.124	3.58	0.859	3.58	0.956		3.6	3.09168	3.6	2.05236	3.6	1.98213				270	1.537	270	1.191	270	2.448	270	1.854	270	1.713	270	1.312		358	0.00735801	0.00598286	358	0.00217919	0.00280574	358	0.0049557	0.00198954	358	0.00177016	0.00113304	358	0	1.12e-05	358	0	3.53e-05	358	0.0061665
	3.6	1.056	3.6	0.899	3.6	0.932		3.62	3.09669	3.62	2.05016	3.62	1.97164				271	1.713	271	1.339	271	4.183	271	3.089	271	3.826	271	2.557		360	0.00743369	0.0058395	360	0.00180974	0.00274187	360	0.00356694	0.00193048	360	0.00165801	0.00109804	360	0	1.06e-05	360	0	3.35e-05	360	0.00670095
	3.62	1.106	3.62	0.911	3.62	0.903		3.64	3.08353	3.64	2.04997	3.64	1.97705				272	2.517	272	2.081	272	5.036	272	4.477	272	4.425	272	3.849		362	0.0063655	0.00569958	362	0.0012058	0.00267945	362	0.00466435	0.00187317	362	0.00163429	0.00106413	362	0	1e-05	362	0	3.18e-05	362	0.00603278
	3.64	1.022	3.64	0.872	3.64	0.938		3.66	3.08931	3.66	2.05181	3.66	1.97872																	364	0.0053804	0.00556301	364	0.000771927	0.00261846	364	0.0036774	0.00181756	364	0.00137581	0.00103126	364	0	9.44e-06	364	0	3.02e-05	364	0.00557201
	3.66	1.139	3.66	0.88	3.66	0.99		3.68	3.09265	3.68	2.05237	3.68	1.98119																	366	0.00514246	0.00542971	366	0.000631279	0.00255886	366	0.00329122	0.00176361	366	0.00139237	0.000999406	366	0	8.9e-06	366	0	2.86e-05	366	0.00632722
	3.68	1.031	3.68	0.943	3.68	0.889		3.7	3.0942	3.7	2.05016	3.7	1.98091																	368	0.00626528	0.0052996	368	0.00030896	0.00250062	368	0.00224936	0.00171126	368	0.00163483	0.000968539	368	0	8.39e-06	368	0	2.72e-05	368	0.00488233
	3.7	1.127	3.7	0.875	3.7	0.884		3.72	3.09752	3.72	2.05103	3.72	1.97983																	370	0.00550455	0.00517261	370	0.000565496	0.00244371	370	0.00297468	0.00166046	370	0.00130823	0.000938625	370	0	7.92e-06	370	0	2.58e-05	370	0.00653743
	3.72	1.149	3.72	0.923	3.72	0.986		3.74	3.10235	3.74	2.06522	3.74	1.98788																	372	0.0055617	0.00504867	372	0.00216787	0.0023881	372	0.00134293	0.00161117	372	0.0017881	0.000909637	372	0	7.47e-06	372	0	2.45e-05	372	0.00552346
	3.74	1.153	3.74	0.884	3.74	0.965		3.76	3.09479	3.76	2.06477	3.76	1.98764																	374	0.00615943	0.0049277	374	0.000440953	0.00233376	374	0.00234712	0.00156334	374	0.000813335	0.000881544	374	0	7.04e-06	374	0	2.32e-05	374	0.00590988
	3.76	1.144	3.76	0.922	3.76	0.895		3.78	3.09919	3.78	2.05678	3.78	1.98513																	376	0.0051833	0.00480962	376	0.00171969	0.00228065	376	0.00265565	0.00151693	376	0.000596495	0.000854319	376	0	6.64e-06	376	0	2.2e-05	376	0.00587959
	3.78	1.109	3.78	0.795	3.78	0.875		3.8	3.10428	3.8	2.06023	3.8	1.98609																	378	0.00496143	0.00469437	378	0.000687063	0.00222876	378	0.00242324	0.0014719	378	0.000997705	0.000827936	378	0	6.26e-06	378	0	2.09e-05	378	0.00323015
	3.8	1.118	3.8	0.907	3.8	0.84		3.82	3.10341	3.82	2.05584	3.82	1.98839																	380	0.00499612	0.00458189	380	0.000376981	0.00217804	380	0.00389123	0.00142821	380	0.000670981	0.000802368	380	0	5.91e-06	380	0	1.99e-05	380	0.00509949
	3.82	1.234	3.82	0.978	3.82	0.9		3.84	3.10303	3.84	2.05853	3.84	1.98844																	382	0.0056472	0.0044721	382	0.0012657	0.00212849	382	0.00221159	0.00138581	382	0.00144804	0.000777591	382	0	5.57e-06	382	0	1.88e-05	382	0.00393719
	3.84	1.089	3.84	0.902	3.84	0.86		3.86	3.10014	3.86	2.06449	3.86	1.98838																	384	0.00412383	0.00436494	384	0.000690941	0.00208006	384	0.00162056	0.00134467	384	0.00171432	0.000753578	384	0	5.25e-06	384	0	1.79e-05	384	0.00475859
	3.86	1.072	3.86	0.775	3.86	0.968		3.88	3.11333	3.88	2.06347	3.88	1.99455																	386	0.00465384	0.00426035	386	0.001222	0.00203274	386	0.0023763	0.00130475	386	0.00150528	0.000730308	386	0	4.95e-06	386	0	1.7e-05	386	0.00321984
	3.88	0.952	3.88	0.902	3.88	0.947		3.9	3.1053	3.9	2.05411	3.9	1.98815																	388	0.0043348	0.00415827	388	0.000863408	0.00198649	388	0.00257492	0.00126602	388	0.00136029	0.000707757	388	0	4.67e-06	388	0	1.61e-05	388	0.00358884
	3.9	0.922	3.9	0.915	3.9	0.975		3.92	3.12451	3.92	2.06227	3.92	1.9899																	390	0.00353958	0.00405863	390	0.00080965	0.0019413	390	0.00336315	0.00122844	390	0.00184798	0.000685902	390	0	4.41e-06	390	0	1.53e-05	390	0.00430427
	3.92	1.029	3.92	0.91	3.92	0.945		3.94	3.10607	3.94	2.06173	3.94	1.99375																	392	0.00415498	0.00396138	392	0.000820055	0.00189714	392	0.00356851	0.00119197	392	0.000902881	0.000664723	392	0	4.16e-06	392	0	1.45e-05	392	0.0029272
	3.94	0.969	3.94	0.974	3.94	0.972		3.96	3.11661	3.96	2.07026	3.96	1.9936																	394	0.00287972	0.00386646	394	0.00123116	0.00185398	394	0.00366555	0.00115659	394	0.0012499	0.000644198	394	0	3.92e-06	394	0	1.38e-05	394	0.00441785
	3.96	1.06	3.96	0.857	3.96	0.934		3.98	3.10876	3.98	2.06555	3.98	1.99458																	396	0.00364235	0.00377381	396	0.000587131	0.00181181	396	0.00238867	0.00112225	396	0.00111579	0.000624307	396	0	3.7e-06	396	0	1.31e-05	396	0.00340644
	3.98	0.91	3.98	0.794	3.98	1.008		4	3.12339	4	2.06411	4	1.9931																	398	0.00485069	0.00368338	398	0.000130462	0.00177059	398	0.00271298	0.00108894	398	0.00126733	0.00060503	398	0	3.49e-06	398	0	1.24e-05	398	0.00327724
	4	0.968	4	0.921	4	1.022		4.02	3.12639	4.02	2.05865	4.02	1.99351																	400	0.00256743	0.00359512	400	0.000614125	0.00173032	400	0.00393832	0.00105661	400	0.00146121	0.000586349	400	0	3.29e-06	400	0	1.18e-05	400	0.0033151
	4.02	0.981	4.02	0.856	4.02	0.941		4.04	3.12227	4.04	2.06677	4.04	1.99387																	402	0.00390885	0.00350898	402	0.000713965	0.00169096	402	0.00176728	0.00102525	402	0.000911238	0.000568245	402	0	3.1e-06	402	0	1.12e-05	402	0.00324003
	4.04	0.955	4.04	0.972	4.04	0.983		4.06	3.12603	4.06	2.06357	4.06	1.99799																	404	0.0039534	0.0034249	404	0.000415577	0.0016525	404	0.00263353	0.000994814	404	0.000625462	0.0005507	404	0	2.92e-06	404	0	1.06e-05	404	0.00311044
	4.06	0.937	4.06	0.83	4.06	1.018		4.08	3.12713	4.08	2.06626	4.08	2.00134																	406	0.00313823	0.00334283	406	0.00128579	0.00161491	406	0.00274443	0.000965282	406	0.00160123	0.000533697	406	0	2.76e-06	406	0	1.01e-05	406	0.00315472
	4.08	0.844	4.08	0.95	4.08	1.022		4.1	3.13134	4.1	2.0686	4.1	1.99138																	408	0.00302143	0.00326273	408	0.000881234	0.00157818	408	0.00202681	0.000936628	408	0.00073609	0.000517219	408	0	2.6e-06	408	0	9.54e-06	408	0.00267515
	4.1	0.949	4.1	0.858	4.1	1.021		4.12	3.12976	4.12	2.06547	4.12	1.99862																	410	0.00256339	0.00318455	410	0.000533545	0.00154229	410	0.00180327	0.000908824	410	0.000479183	0.00050125	410	0	2.45e-06	410	0	9.06e-06	410	0.00363723
	4.12	1.025	4.12	0.972	4.12	0.965		4.14	3.12986	4.14	2.07045	4.14	2.00173																	412	0.00325714	0.00310825	412	0.000263694	0.00150721	412	0.00193447	0.000881845	412	0.000551102	0.000485774	412	0	2.31e-06	412	0	8.6e-06	412	0.00293467
	4.14	0.943	4.14	0.917	4.14	1.002		4.16	3.13574	4.16	2.07167	4.16	2.00508																	414	0.00229445	0.00303377	414	0.000695212	0.00147293	414	0.00177443	0.000855667	414	0.000829182	0.000470776	414	0	2.18e-06	414	0	8.16e-06	414	0.00294003
	4.16	1.025	4.16	0.893	4.16	1.045		4.18	3.1354	4.18	2.08082	4.18	1.99915																	416	0.00350648	0.00296107	416	0.000525761	0.00143943	416	0.00192163	0.000830266	416	0.000753421	0.000456242	416	0	2.06e-06	416	0	7.74e-06	416	0.00263421
	4.18	0.954	4.18	0.901	4.18	1.069		4.2	3.13644	4.2	2.06939	4.2	2.00709																	418	0.00290209	0.00289012	418	0.00111017	0.0014067	418	0.00327946	0.000805619	418	0.000299022	0.000442156	418	0	1.94e-06	418	0	7.35e-06	418	0.00134886
	4.2	0.983	4.2	0.904	4.2	0.966		4.22	3.13456	4.22	2.07493	4.22	2.00642																	420	0.00263541	0.00282087	420	0.000195258	0.0013747	420	0.00187094	0.000781704	420	0.000114083	0.000428505	420	0	1.83e-06	420	0	6.97e-06	420	0.00191873
	4.22	1.048	4.22	0.905	4.22	0.984		4.24	3.13806	4.24	2.06695	4.24	2.00096																	422	0.00242667	0.00275328	422	0.00051328	0.00134344	422	0.00280534	0.000758499	422	0.000704815	0.000415276	422	0	1.73e-06	422	0	6.62e-06	422	0.00207778
	4.24	0.932	4.24	0.975	4.24	1.085		4.26	3.13549	4.26	2.07602	4.26	2.00462																	424	0.00220479	0.00268731	424	0.000807341	0.00131289	424	0.00270417	0.000735983	424	0.00057277	0.000402455	424	0	1.63e-06	424	0	6.28e-06	424	0.00240279
	4.26	1.017	4.26	1.005	4.26	1.114		4.28	3.1314	4.28	2.07311	4.28	2.00124																	426	0.00210948	0.00262291	426	0.000700356	0.00128303	426	0.00240302	0.000714135	426	0.000342874	0.000390031	426	0	1.54e-06	426	0	5.96e-06	426	0.00189788
	4.28	1.132	4.28	0.9	4.28	1.069		4.3	3.13786	4.3	2.07735	4.3	2.00826																	428	0.00269487	0.00256006	428	0.000918431	0.00125385	428	0.00192983	0.000692936	428	0.000642488	0.000377989	428	0	1.45e-06	428	0	5.66e-06	428	0.00237347
	4.3	1.159	4.3	0.911	4.3	1.053		4.32	3.13375	4.32	2.07681	4.32	1.99717																	430	0.0021724	0.00249872	430	0.000333662	0.00122534	430	0.00316493	0.000672366	430	0.000891316	0.00036632	430	0	1.37e-06	430	0	5.37e-06	430	0.00229898
	4.32	1.174	4.32	0.919	4.32	1.083		4.34	3.14607	4.34	2.076	4.34	2.01752																	432	0.00282251	0.00243885	432	0.000537999	0.00119748	432	0.00203809	0.000652406	432	0.000278794	0.000355011	432	0	1.29e-06	432	0	5.09e-06	432	0.00199851
	4.34	1.081	4.34	0.881	4.34	0.982		4.36	3.14185	4.36	2.07909	4.36	2.01058																	434	0.00238788	0.00238041	434	0.000461714	0.00117025	434	0.00271666	0.000633039	434	0.000168878	0.000344052	434	0	1.22e-06	434	0	4.83e-06	434	0.00127764
	4.36	0.954	4.36	0.868	4.36	1.044		4.38	3.13955	4.38	2.07599	4.38	2.01254																	436	0.002179	0.00232337	436	0.00102907	0.00114364	436	0.00273334	0.000614247	436	0.000629123	0.00033343	436	0	1.15e-06	436	0	4.59e-06	436	0.00316194
	4.38	0.914	4.38	0.95	4.38	0.922		4.4	3.15119	4.4	2.08237	4.4	2.00404																	438	0.00207973	0.0022677	438	0.000414053	0.00111763	438	0.00187747	0.000596013	438	0.000303164	0.000323137	438	0	1.08e-06	438	0	4.35e-06	438	0.0017686
	4.4	0.978	4.4	1.03	4.4	0.998		4.42	3.15128	4.42	2.08216	4.42	2.01427																	440	0.00243966	0.00221336	440	0.000147855	0.00109221	440	0.0027075	0.00057832	440	0.00021813	0.000313161	440	0	1.02e-06	440	0	4.13e-06	440	0.0021768
	4.42	0.846	4.42	1.057	4.42	1.032		4.44	3.13394	4.44	2.0818	4.44	2.01627																	442	0.001605	0.00216033	442	0.000879636	0.00106738	442	0.00299994	0.000561153	442	0.000563207	0.000303494	442	0	9.61e-07	442	0	3.92e-06	442	0.00236239
	4.44	0.9	4.44	0.956	4.44	1.023		4.46	3.13528	4.46	2.08602	4.46	2.01551																	444	0.0013666	0.00210856	444	0	0.00104311	444	0.00155239	0.000544495	444	0.000183908	0.000294125	444	0	9.07e-07	444	0	3.72e-06	444	0.00318211
	4.46	0.851	4.46	1.006	4.46	0.926		4.48	3.14799	4.48	2.08368	4.48	2.01444																	446	0.00242939	0.00205804	446	0.000417526	0.00101939	446	0.00311309	0.000528331	446	0.000191055	0.000285045	446	0	8.55e-07	446	0	3.53e-06	446	0.00249973
	4.48	0.885	4.48	0.975	4.48	1.004		4.5	3.14454	4.5	2.07824	4.5	2.01831																	448	0.00183419	0.00200872	448	0.000489098	0.000996209	448	0.00354704	0.000512647	448	0.000446877	0.000276245	448	0	8.06e-07	448	0	3.35e-06	448	0.00267585
	4.5	0.885	4.5	0.856	4.5	0.969		4.52	3.14198	4.52	2.07811	4.52	2.01965																	450	0.00184456	0.00196059	450	0.000515474	0.000973557	450	0.00206864	0.000497429	450	0.000411269	0.000267718	450	0	7.61e-07	450	0	3.18e-06	450	0.00245254
	4.52	0.87	4.52	0.992	4.52	1.039		4.54	3.16027	4.54	2.08217	4.54	2.01883																	452	0.00255625	0.00191361	452	0.000445721	0.00095142	452	0.00163635	0.000482663	452	0.000632987	0.000259453	452	0	7.17e-07	452	0	3.02e-06	452	0.00140764
	4.54	0.954	4.54	1.022	4.54	1.021		4.56	3.15107	4.56	2.08051	4.56	2.01566																	454	0.00217936	0.00186776	454	0	0.000929786	454	0.00160661	0.000468335	454	0.000241721	0.000251444	454	0	6.76e-07	454	0	2.86e-06	454	0.00207316
	4.56	0.978	4.56	0.944	4.56	0.942		4.58	3.14548	4.58	2.08478	4.58	2.01962																	456	0.00215919	0.00182301	456	0.000239141	0.000908645	456	0.00224985	0.000454432	456	0.000377595	0.000243682	456	0	6.38e-07	456	0	2.72e-06	456	0.00102199
	4.58	1.054	4.58	1.012	4.58	0.959		4.6	3.15078	4.6	2.0806	4.6	2.01527																	458	0.00157443	0.00177932	458	0.000110701	0.000887984	458	0.00243457	0.000440942	458	0.000333234	0.00023616	458	0	6.02e-07	458	0	2.58e-06	458	0.00226437
	4.6	0.867	4.6	0.978	4.6	0.971		4.62	3.15212	4.62	2.0809	4.62	2.02145																	460	0.00194141	0.00173669	460	0	0.000867793	460	0.00247115	0.000427853	460	0.000863906	0.000228869	460	0	5.67e-07	460	0	2.45e-06	460	0.00196492
	4.62	0.997	4.62	1.032	4.62	0.927		4.64	3.15634	4.64	2.08127	4.64	2.02077																	462	0.00212802	0.00169508	462	0	0.000848062	462	0.00238483	0.000415152	462	0.000249499	0.000221804	462	0	5.35e-07	462	0	2.32e-06	462	0.00107679
	4.64	0.92	4.64	0.864	4.64	1.041		4.66	3.16618	4.66	2.08525	4.66	2.02041																	464	0.00228676	0.00165446	464	0.000188873	0.000828779	464	0.00203552	0.000402828	464	0.00029466	0.000214957	464	0	5.05e-07	464	0	2.2e-06	464	0.00206274
	4.66	0.842	4.66	0.95	4.66	0.98		4.68	3.15504	4.68	2.079	4.68	2.01922																	466	0.00182313	0.00161481	466	1.85e-05	0.000809935	466	0.00199796	0.00039087	466	0.000117184	0.000208322	466	0	4.76e-07	466	0	2.09e-06	466	0.00221973
	4.68	0.989	4.68	0.84	4.68	0.969		4.7	3.16861	4.7	2.08314	4.7	2.01301																	468	0.00167301	0.00157612	468	0	0.000791519	468	0.00158334	0.000379267	468	0.000464436	0.000201891	468	0	4.49e-07	468	0	1.99e-06	468	0.00122152
	4.7	0.894	4.7	0.923	4.7	0.909		4.72	3.15684	4.72	2.09028	4.72	2.02521																	470	0.00146748	0.00153835	470	0	0.000773522	470	0.00315542	0.000368008	470	0.000381769	0.000195659	470	0	4.23e-07	470	0	1.88e-06	470	0.00106169
	4.72	0.94	4.72	0.932	4.72	0.995		4.74	3.15629	4.74	2.07612	4.74	2.0257																	472	0.00214323	0.00150149	472	0.00017672	0.000755935	472	0.00165278	0.000357084	472	0.000375477	0.000189619	472	0	3.99e-07	472	0	1.79e-06	472	0.00104372
	4.74	1.044	4.74	0.967	4.74	1.017		4.76	3.16581	4.76	2.09057	4.76	2.01787																	474	0.00170043	0.00146552	474	0	0.000738747	474	0.00316054	0.000346483	474	0.000556675	0.000183766	474	0	3.77e-07	474	0	1.7e-06	474	0.00183794
	4.76	0.945	4.76	0.975	4.76	0.927		4.78	3.16373	4.78	2.08233	4.78	2.02241																	476	0.00146688	0.0014304	476	0	0.00072195	476	0.00273185	0.000336198	476	0.000232922	0.000178093	476	0	3.55e-07	476	0	1.61e-06	476	0.00137529
	4.78	0.965	4.78	1.05	4.78	1.051		4.8	3.16857	4.8	2.08315	4.8	2.01551																	478	0.00184934	0.00139613	478	0	0.000705535	478	0.00232105	0.000326218	478	7.5e-05	0.000172596	478	0	3.35e-07	478	0	1.53e-06	478	0.00166267
	4.8	0.985	4.8	0.941	4.8	0.979		4.82	3.16322	4.82	2.07539	4.82	2.01424																	480	0.00111085	0.00136267	480	0	0.000689494	480	0.00183886	0.000316534	480	0.000155299	0.000167268	480	0	3.16e-07	480	0	1.45e-06	480	0.00104688
	4.82	0.989	4.82	0.915	4.82	1.085		4.84	3.17552	4.84	2.09643	4.84	2.01749																	482	0.00143721	0.00133002	482	0	0.000673817	482	0.00165603	0.000307138	482	4.01e-05	0.000162105	482	0	2.98e-07	482	0	1.38e-06	482	0.00112773
	4.84	0.938	4.84	0.977	4.84	1.019		4.86	3.17152	4.86	2.08093	4.86	2.02067																	484	0.000802677	0.00129815	484	0	0.000658497	484	0.00274464	0.00029802	484	0.000272335	0.000157101	484	0	2.81e-07	484	0	1.31e-06	484	0.00132305
	4.86	0.949	4.86	0.924	4.86	1.053		4.88	3.17647	4.88	2.09481	4.88	2.02505																	486	0.000940714	0.00126705	486	0	0.000643525	486	0.00353381	0.000289173	486	0.000310554	0.000152251	486	0	2.65e-07	486	0	1.24e-06	486	0.00142238
	4.88	0.99	4.88	0.967	4.88	1.099		4.9	3.181	4.9	2.09014	4.9	2.02652																	488	0.00156936	0.00123668	488	0	0.000628894	488	0.00196852	0.000280589	488	0	0.000147551	488	0	2.5e-07	488	0	1.18e-06	488	0.000996008
	4.9	1.005	4.9	1.115	4.9	1.122		4.92	3.18198	4.92	2.08938	4.92	2.02269																	490	0.00122121	0.00120705	490	0	0.000614595	490	0.00300241	0.00027226	490	0	0.000142997	490	0	2.36e-07	490	0	1.12e-06	490	0.00115086
	4.92	0.933	4.92	0.997	4.92	0.846		4.94	3.16324	4.94	2.0966	4.94	2.01616																	492	0.00153002	0.00117813	492	0	0.000600621	492	0.00158752	0.000264178	492	8.02e-05	0.000138583	492	0	2.22e-07	492	0	1.06e-06	492	0.000738893
	4.94	0.973	4.94	1.072	4.94	1.024		4.96	3.1783	4.96	2.09044	4.96	2.02698																	494	0.00114435	0.0011499	494	0	0.000586966	494	0.00088046	0.000256335	494	0	0.000134305	494	0	2.1e-07	494	0	1.01e-06	494	0.00089161
	4.96	0.927	4.96	1.002	4.96	1.002		4.98	3.18817	4.98	2.09094	4.98	2.02617																	496	0.000844193	0.00112235	496	0	0.00057362	496	0.00444219	0.000248726	496	0.000250182	0.000130159	496	0	1.98e-07	496	0	9.55e-07	496	0.000943941
	4.98	0.989	4.98	0.964	4.98	0.961		5	3.16925	5	2.09585	5	2.0247																	498	0.00106459	0.00109545	498	0	0.000560578	498	0.00193905	0.000241342	498	0.000204461	0.000126141	498	0	1.87e-07	498	0	9.06e-07	498	0.00116885
	5	0.968	5	1.123	5	1.042		5.02	3.17505	5.02	2.09086	5.02	2.03713																	500	0.00124209	0.0010692	500	0	0.000547833	500	0.00131085	0.000234178	500	0.000109813	0.000122248	500	0	1.76e-07	500	0	8.6e-07	500	0.000859967
	5.02	0.941	5.02	0.973	5.02	0.893		5.04	3.17464	5.04	2.09261	5.04	2.02553																	502	0.000817362	0.00104359	502	0	0.000535378	502	0.00172223	0.000227226	502	0	0.000118474	502	0	1.66e-07	502	0	8.16e-07	502	0.00131444
	5.04	0.983	5.04	0.913	5.04	0.986		5.06	3.16512	5.06	2.10655	5.06	2.03407																	504	0.000783396	0.00101858	504	0	0.000523205	504	0.00210716	0.000220481	504	0	0.000114817	504	0	1.56e-07	504	0	7.74e-07	504	0.000834624
	5.06	0.935	5.06	0.876	5.06	0.861		5.08	3.17614	5.08	2.10057	5.08	2.03247																	506	0.00153628	0.000994172	506	0	0.00051131	506	0.00117845	0.000213936	506	0	0.000111273	506	0	1.48e-07	506	0	7.35e-07	506	0.000910338
	5.08	0.885	5.08	0.94	5.08	0.88		5.1	3.17731	5.1	2.09309	5.1	2.0292																	508	0.000761692	0.00097035	508	4.84e-05	0.000499685	508	0.00187971	0.000207585	508	0.000113867	0.000107838	508	0	1.39e-07	508	0	6.97e-07	508	0.00118963
	5.1	0.871	5.1	1.056	5.1	0.947		5.12	3.17598	5.12	2.09297	5.12	2.0388																	510	0.000923308	0.000947099	510	0	0.000488324	510	0.00212798	0.000201423	510	0.000150601	0.000104509	510	0	1.31e-07	510	0	6.62e-07	510	0.000921704
	5.12	0.928	5.12	0.953	5.12	0.945		5.14	3.1792	5.14	2.09927	5.14	2.03228																	512	0.000869099	0.000924405	512	0	0.000477222	512	0.00146841	0.000195444	512	0	0.000101283	512	0	1.24e-07	512	0	6.28e-07	512	0.000958657
	5.14	0.816	5.14	0.956	5.14	0.969		5.16	3.17957	5.16	2.09591	5.16	2.031																	514	0.00116495	0.000902255	514	0	0.000466372	514	0.00180926	0.000189642	514	0.000179324	9.82e-05	514	0	1.17e-07	514	0	5.96e-07	514	0.00118024
	5.16	0.908	5.16	0.976	5.16	0.958		5.18	3.18487	5.18	2.09507	5.18	2.03629																	516	0.000553089	0.000880636	516	5.59e-05	0.000455768	516	0.00201124	0.000184012	516	0	9.51e-05	516	0	1.1e-07	516	0	5.66e-07	516	0.000973724
	5.18	0.822	5.18	0.967	5.18	0.903		5.2	3.19326	5.2	2.10205	5.2	2.03236																	518	0.000634927	0.000859534	518	0	0.000445406	518	0.00178794	0.00017855	518	0	9.22e-05	518	0	1.04e-07	518	0	5.37e-07	518	0.00134174
	5.2	0.96	5.2	1.104	5.2	1.016		5.22	3.18252	5.22	2.10182	5.22	2.03191																	520	0.000916754	0.000838939	520	9.68e-05	0.00043528	520	0.00179824	0.00017325	520	0	8.93e-05	520	0	9.79e-08	520	0	5.09e-07	520	0.000630677
	5.22	0.828	5.22	1.107	5.22	1.058		5.24	3.19465	5.24	2.10113	5.24	2.03457																	522	0.00104425	0.000818836	522	4.84e-05	0.000425383	522	0.00102803	0.000168107	522	0	8.66e-05	522	0	9.24e-08	522	0	4.83e-07	522	0.000859737
	5.24	0.894	5.24	1.091	5.24	1.019		5.26	3.19337	5.26	2.09985	5.26	2.03891																	524	0.000785788	0.000799216	524	0	0.000415712	524	0.00131478	0.000163116	524	0	8.39e-05	524	0	8.71e-08	524	0	4.59e-07	524	0.00143703
	5.26	0.935	5.26	1.01	5.26	0.992		5.28	3.1929	5.28	2.098	5.28	2.04314																	526	0.000973431	0.000780065	526	7.9e-05	0.000406261	526	0.00148893	0.000158274	526	5.73e-05	8.13e-05	526	0	8.21e-08	526	0	4.35e-07	526	0.000882419
	5.28	0.935	5.28	0.961	5.28	0.99		5.3	3.19168	5.3	2.10289	5.3	2.04567																	528	0.000767373	0.000761374	528	0	0.000397024	528	0.000475438	0.000153576	528	5.73e-05	7.88e-05	528	0	7.75e-08	528	0	4.13e-07	528	0.000716157
	5.3	0.866	5.3	0.94	5.3	0.923		5.32	3.17987	5.32	2.10475	5.32	2.03541																	530	0.000890669	0.00074313	530	0	0.000387998	530	0.000757135	0.000149017	530	0	7.64e-05	530	0	7.31e-08	530	0	3.92e-07	530	0.000727125
	5.32	0.949	5.32	1.065	5.32	0.946		5.34	3.18608	5.34	2.09954	5.34	2.03784																	532	0.000777979	0.000725324	532	0	0.000379176	532	0.000243672	0.000144593	532	3.63e-05	7.4e-05	532	0	6.89e-08	532	0	3.72e-07	532	0.00049511
	5.34	0.807	5.34	1.148	5.34	1.033		5.36	3.19044	5.36	2.10126	5.36	2.04023																	534	0.000797242	0.000707944	534	0	0.000370556	534	0.000600709	0.000140301	534	0	7.17e-05	534	0	6.5e-08	534	0	3.53e-07	534	0.000592747
	5.36	0.901	5.36	1.046	5.36	1.107		5.38	3.19374	5.38	2.09608	5.38	2.03801																	536	0.00118984	0.00069098	536	0	0.000362131	536	0.0010151	0.000136136	536	8.76e-05	6.95e-05	536	0	6.13e-08	536	0	3.35e-07	536	0.000653073
	5.38	0.893	5.38	1.049	5.38	1.007		5.4	3.18972	5.4	2.10336	5.4	2.03691																	538	0.000539823	0.000674423	538	0	0.000353898	538	0.00244825	0.000132095	538	0	6.74e-05	538	0	5.78e-08	538	0	3.18e-07	538	0.000931057
	5.4	0.954	5.4	1.099	5.4	1.017		5.42	3.20155	5.42	2.10822	5.42	2.04257																	540	0.000683821	0.000658263	540	0	0.000345852	540	0.00134676	0.000128173	540	0	6.53e-05	540	0	5.45e-08	540	0	3.02e-07	540	0.000620125
	5.42	0.975	5.42	1.031	5.42	1.041		5.44	3.20331	5.44	2.10844	5.44	2.04192																	542	0.000958286	0.00064249	542	0	0.000337989	542	0.000910419	0.000124369	542	0	6.33e-05	542	0	5.14e-08	542	0	2.86e-07	542	0.000523371
	5.44	0.951	5.44	1.035	5.44	1.032		5.46	3.19815	5.46	2.10802	5.46	2.0388																	544	0.000713612	0.000627095	544	0	0.000330304	544	0.00061653	0.000120677	544	0	6.13e-05	544	0	4.85e-08	544	0	2.72e-07	544	0.000553761
	5.46	1.006	5.46	1.06	5.46	1.035		5.48	3.20376	5.48	2.10162	5.48	2.03246																	546	0.000812366	0.000612069	546	0	0.000322795	546	0.000784337	0.000117094	546	0.000108794	5.94e-05	546	0	4.57e-08	546	0	2.58e-07	546	0.000853534
	5.48	1.037	5.48	0.995	5.48	1.054		5.5	3.19538	5.5	2.10585	5.5	2.03829																	548	0.000458999	0.000597403	548	0	0.000315456	548	0.000561631	0.000113618	548	0	5.76e-05	548	0	4.31e-08	548	0	2.45e-07	548	0.000524801
	5.5	0.912	5.5	1.067	5.5	1.065		5.52	3.20075	5.52	2.10896	5.52	2.04362																	550	0.000882629	0.000583088	550	0	0.000308284	550	0.00039269	0.000110246	550	0	5.58e-05	550	0	4.07e-08	550	0	2.32e-07	550	0.000527255
	5.52	0.993	5.52	1.034	5.52	1.166		5.54	3.2148	5.54	2.10734	5.54	2.04226																	552	0.000690148	0.000569117	552	0	0.000301275	552	0.00072729	0.000106973	552	0	5.41e-05	552	0	3.84e-08	552	0	2.21e-07	552	0.000565592
	5.54	1.031	5.54	1.107	5.54	1.175		5.56	3.20764	5.56	2.11183	5.56	2.04488																	554	0.000828977	0.00055548	554	0	0.000294426	554	0.000667033	0.000103797	554	0	5.24e-05	554	0	3.62e-08	554	0	2.09e-07	554	0.00130849
	5.56	1.029	5.56	1.096	5.56	1.089		5.58	3.20909	5.58	2.10598	5.58	2.04419																	556	0.000733445	0.00054217	556	0	0.000287732	556	0.000493955	0.000100716	556	0	5.08e-05	556	0	3.41e-08	556	0	1.99e-07	556	0.000531154
	5.58	1.084	5.58	1.192	5.58	1.097		5.6	3.19689	5.6	2.10886	5.6	2.04393																	558	0.000469745	0.000529178	558	0	0.00028119	558	0.000185879	9.77e-05	558	0	4.92e-05	558	0	3.22e-08	558	0	1.88e-07	558	0.000529922
	5.6	1.069	5.6	1.124	5.6	1.093		5.62	3.20837	5.62	2.1086	5.62	2.04324																	560	0.000890836	0.000516498	560	0	0.000274797	560	0.000545004	9.48e-05	560	0	4.77e-05	560	0	3.04e-08	560	0	1.79e-07	560	0.000608768
	5.62	1.173	5.62	1.081	5.62	1.059		5.64	3.20242	5.64	2.10816	5.64	2.04826																	562	0.000394606	0.000504122	562	0	0.00026855	562	0.000378605	9.2e-05	562	0	4.63e-05	562	0	2.86e-08	562	0	1.7e-07	562	0.00054821
	5.64	1.129	5.64	1.145	5.64	1.057		5.66	3.20642	5.66	2.11049	5.66	2.04769																	564	0.000872496	0.000492043	564	0	0.000262444	564	0.000749347	8.93e-05	564	0	4.48e-05	564	0	2.7e-08	564	0	1.61e-07	564	0.000533794
	5.66	1.114	5.66	1.166	5.66	1.109		5.68	3.19569	5.68	2.10643	5.68	2.04735																	566	0.000512003	0.000480253	566	0	0.000256478	566	0.000173124	8.66e-05	566	0	4.34e-05	566	0	2.55e-08	566	0	1.53e-07	566	0.000578045
	5.68	1.106	5.68	1.182	5.68	1.19		5.7	3.20862	5.7	2.10116	5.7	2.04375																	568	0.000497763	0.000468745	568	0	0.000250647	568	0.000286813	8.41e-05	568	0	4.21e-05	568	0	2.4e-08	568	0	1.45e-07	568	0.000897518
	5.7	1.086	5.7	1.233	5.7	1.085		5.72	3.20529	5.72	2.11634	5.72	2.04988																	570	0.000658672	0.000457513	570	0	0.000244948	570	0.000491279	8.16e-05	570	0	4.08e-05	570	0	2.26e-08	570	0	1.38e-07	570	0.000727612
	5.72	0.975	5.72	1.23	5.72	1.067		5.74	3.21151	5.74	2.11002	5.74	2.04888																	572	0.000364866	0.000446551	572	0	0.000239379	572	0.000224137	7.91e-05	572	0	3.95e-05	572	0	2.14e-08	572	0	1.31e-07	572	0.000743048
	5.74	1.013	5.74	1.268	5.74	1.029		5.76	3.2184	5.76	2.11006	5.76	2.04248																	574	0.0010854	0.000435851	574	0	0.000233937	574	0.000256925	7.68e-05	574	0	3.83e-05	574	0	2.01e-08	574	0	1.24e-07	574	0.000840049
	5.76	1.069	5.76	1.26	5.76	1.139		5.78	3.2171	5.78	2.10397	5.78	2.04656																	576	0.00118566	0.000425407	576	0	0.000228618	576	0.000293859	7.45e-05	576	0	3.71e-05	576	0	1.9e-08	576	0	1.18e-07	576	0.000273444
	5.78	1.035	5.78	1.23	5.78	1.183		5.8	3.21211	5.8	2.11281	5.8	2.0506																	578	0.000480567	0.000415214	578	0	0.000223421	578	0.000356068	7.23e-05	578	0	3.6e-05	578	0	1.79e-08	578	0	1.12e-07	578	0.000823306
	5.8	0.989	5.8	1.22	5.8	1.17		5.82	3.21526	5.82	2.11413	5.82	2.04926																	580	0.000589434	0.000405264	580	0	0.000218341	580	0.000322083	7.02e-05	580	0	3.49e-05	580	0	1.69e-08	580	0	1.06e-07	580	0.000412955
	5.82	1.07	5.82	1.205	5.82	1.215		5.84	3.20229	5.84	2.10335	5.84	2.04429																	582	0.000493357	0.000395554	582	0	0.000213377	582	0.000635024	6.81e-05	582	0	3.38e-05	582	0	1.59e-08	582	0	1.01e-07	582	0.000862743
	5.84	1.031	5.84	1.132	5.84	1.064		5.86	3.21449	5.86	2.11718	5.86	2.04279																	584	0.000851686	0.000386076	584	0	0.000208526	584	0.000391718	6.61e-05	584	0	3.28e-05	584	0	1.5e-08	584	0	9.55e-08	584	0.000986268
	5.86	1.023	5.86	1.294	5.86	1.104		5.88	3.20951	5.88	2.10944	5.88	2.05389																	586	0.00071602	0.000376825	586	0	0.000203785	586	0	6.41e-05	586	0	3.17e-05	586	0	1.42e-08	586	0	9.06e-08	586	0.000219317
	5.88	1.029	5.88	1.242	5.88	1.073		5.9	3.21593	5.9	2.10494	5.9	2.05106																	588	0.000534582	0.000367795	588	0	0.000199152	588	0.000126059	6.22e-05	588	0	3.08e-05	588	0	1.34e-08	588	0	8.6e-08	588	0.000375315
	5.9	1.017	5.9	1.183	5.9	1.147		5.92	3.22008	5.92	2.11393	5.92	2.04934																	590	0.000581239	0.000358982	590	0	0.000194624	590	0.000117577	6.03e-05	590	0	2.98e-05	590	0	1.26e-08	590	0	8.16e-08	590	0.000594191
	5.92	0.952	5.92	1.306	5.92	1.179		5.94	3.21547	5.94	2.11508	5.94	2.04393																	592	0.000905984	0.000350381	592	0	0.0001902	592	0.000245246	5.85e-05	592	0	2.89e-05	592	0	1.19e-08	592	0	7.74e-08	592	0.000704097
	5.94	1.051	5.94	1.352	5.94	1.053		5.96	3.2002	5.96	2.1152	5.96	2.04862																	594	0.000379155	0.000341985	594	0	0.000185875	594	0.000270936	5.68e-05	594	0	2.8e-05	594	0	1.12e-08	594	0	7.35e-08	594	0.000554004
	5.96	1.065	5.96	1.297	5.96	1.06		5.98	3.21922	5.98	2.11338	5.98	2.05179																	596	0.000731266	0.000333791	596	0	0.00018165	596	0.000410699	5.51e-05	596	0	2.71e-05	596	0	1.06e-08	596	0	6.97e-08	596	0.000614678
	5.98	1.007	5.98	1.269	5.98	1.076		6	3.21832	6	2.10829	6	2.04986																	598	0.000532069	0.000325792	598	0	0.00017752	598	0.000647865	5.35e-05	598	0	2.63e-05	598	0	9.98e-09	598	0	6.62e-08	598	0.000767598
	6	0.971	6	1.353	6	1.112		6.02	3.23087	6.02	2.11604	6.02	2.05338																	600	0.00061737	0.000317986	600	0	0.000173484	600	0.000517374	5.19e-05	600	0	2.55e-05	600	0	9.41e-09	600	0	6.28e-08	600	0.000562111
	6.02	1.012	6.02	1.355	6.02	1.057		6.04	3.21286	6.04	2.11926	6.04	2.05298																	602	0.000757144	0.000310366	602	0	0.00016954	602	0.000544937	5.04e-05	602	0	2.47e-05	602	0	8.87e-09	602	0	5.96e-08	602	0.000421062
	6.04	1.033	6.04	1.333	6.04	1.139		6.06	3.22484	6.06	2.1169	6.06	2.0482																	604	0.000368636	0.00030293	604	0	0.000165685	604	0.000644693	4.89e-05	604	0	2.39e-05	604	0	8.37e-09	604	0	5.66e-08	604	0.000372638
	6.06	0.993	6.06	1.38	6.06	1.067		6.08	3.21778	6.08	2.11772	6.08	2.0579																	606	0.000356275	0.000295671	606	0	0.000161918	606	0.000385606	4.74e-05	606	0	2.32e-05	606	0	7.89e-09	606	0	5.37e-08	606	0.00084699
	6.08	1.072	6.08	1.296	6.08	1.021		6.1	3.22445	6.1	2.11691	6.1	2.05775																	608	0.000664988	0.000288586	608	0	0.000158237	608	0.00036187	4.6e-05	608	0	2.25e-05	608	0	7.44e-09	608	0	5.1e-08	608	0.000383767
	6.1	1.063	6.1	1.347	6.1	1.001		6.12	3.22312	6.12	2.11642	6.12	2.04864																	610	0.000491932	0.000281671	610	0	0.00015464	610	0.000473012	4.46e-05	610	0	2.18e-05	610	0	7.02e-09	610	0	4.84e-08	610	0.000504889
	6.12	0.975	6.12	1.304	6.12	1.086		6.14	3.22739	6.14	2.12515	6.14	2.0568																	612	0.000428454	0.000274922	612	0	0.000151124	612	0.000223354	4.33e-05	612	0	2.11e-05	612	0	6.62e-09	612	0	4.59e-08	612	0.000486012
	6.14	1.126	6.14	1.334	6.14	1.112		6.16	3.22262	6.16	2.12228	6.16	2.05738																	614	0.0006083	0.000268334	614	0	0.000147688	614	0.000152701	4.2e-05	614	0	2.05e-05	614	0	6.24e-09	614	0	4.35e-08	614	0.000378042
	6.16	1.13	6.16	1.416	6.16	1.051		6.18	3.22306	6.18	2.11766	6.18	2.05827																	616	0.000282659	0.000261905	616	0	0.00014433	616	0.000205368	4.08e-05	616	0	1.98e-05	616	0	5.89e-09	616	0	4.13e-08	616	0.000434102
	6.18	1.124	6.18	1.455	6.18	1.082		6.2	3.21655	6.2	2.11601	6.2	2.05784																	618	0.000449023	0.000255629	618	0	0.000141049	618	0.000183698	3.96e-05	618	0	1.92e-05	618	0	5.55e-09	618	0	3.92e-08	618	0.00032624
	6.2	0.954	6.2	1.398	6.2	1.22		6.22	3.23565	6.22	2.10958	6.22	2.05487																	620	0.00045953	0.000249504	620	0	0.000137842	620	0.000348509	3.84e-05	620	0	1.86e-05	620	0	5.24e-09	620	0	3.72e-08	620	0.000170561
	6.22	1.075	6.22	1.359	6.22	1.132		6.24	3.22935	6.24	2.11586	6.24	2.0594																	622	0.00057497	0.000243525	622	0	0.000134709	622	1.78e-05	3.73e-05	622	0	1.81e-05	622	0	4.94e-09	622	0	3.53e-08	622	0.000338919
	6.24	1.06	6.24	1.461	6.24	1.158		6.26	3.22828	6.26	2.11586	6.26	2.05687																	624	0.000430814	0.00023769	624	0	0.000131646	624	0.000276531	3.62e-05	624	0	1.75e-05	624	0	4.66e-09	624	0	3.35e-08	624	0.000247668
	6.26	1.063	6.26	1.381	6.26	1.081		6.28	3.22382	6.28	2.1162	6.28	2.06524																	626	0.000286801	0.000231995	626	0	0.000128653	626	0.000425286	3.51e-05	626	0	1.7e-05	626	0	4.39e-09	626	0	3.18e-08	626	0.000414976
	6.28	1.068	6.28	1.431	6.28	1.098		6.3	3.23702	6.3	2.10748	6.3	2.05538																	628	0.00027775	0.000226436	628	0	0.000125728	628	0.000230914	3.4e-05	628	0	1.64e-05	628	0	4.14e-09	628	0	3.02e-08	628	0.000747295
	6.3	1.055	6.3	1.379	6.3	1.131		6.32	3.22432	6.32	2.11494	6.32	2.05489																	630	0.000278348	0.00022101	630	0	0.00012287	630	0.000223085	3.3e-05	630	0	1.59e-05	630	0	3.91e-09	630	0	2.87e-08	630	0.000227717
	6.32	1.112	6.32	1.297	6.32	1.15		6.34	3.23178	6.34	2.12264	6.34	2.05829																	632	0.00014304	0.000215714	632	0	0.000120076	632	0.000232993	3.2e-05	632	0	1.54e-05	632	0	3.69e-09	632	0	2.72e-08	632	0.000151075
	6.34	1.062	6.34	1.306	6.34	1.061		6.36	3.24562	6.36	2.11495	6.36	2.04881																	634	0.000470917	0.000210545	634	0	0.000117346	634	0.000129673	3.11e-05	634	0	1.5e-05	634	0	3.48e-09	634	0	2.58e-08	634	4.12e-05
	6.36	1.147	6.36	1.217	6.36	1.069		6.38	3.22797	6.38	2.11965	6.38	2.06552																	636	0.00017481	0.0002055	636	0	0.000114678	636	5.8e-05	3.02e-05	636	0	1.45e-05	636	0	3.28e-09	636	0	2.45e-08	636	0.000380628
	6.38	1.012	6.38	1.363	6.38	1.007		6.4	3.23929	6.4	2.12316	6.4	2.05935																	638	0.000239892	0.000200576	638	0	0.000112071	638	0.000274259	2.93e-05	638	0	1.41e-05	638	0	3.09e-09	638	0	2.32e-08	638	0.000165287
	6.4	0.897	6.4	1.224	6.4	1.095		6.42	3.22524	6.42	2.12231	6.42	2.05642																	640	0.00035739	0.00019577	640	0	0.000109523	640	0.000294486	2.84e-05	640	0	1.36e-05	640	0	2.92e-09	640	0	2.21e-08	640	0.000271735
	6.42	1.026	6.42	1.273	6.42	1.024		6.44	3.23729	6.44	2.11627	6.44	2.06118																	642	0.000185083	0.000191079	642	0	0.000107033	642	0.000293924	2.76e-05	642	0	1.32e-05	642	0	2.75e-09	642	0	2.09e-08	642	3.19e-05
	6.44	0.992	6.44	1.375	6.44	1.013		6.46	3.23203	6.46	2.12547	6.46	2.06122																	644	0.000360552	0.000186501	644	0	0.0001046	644	0.000290724	2.67e-05	644	0	1.28e-05	644	0	2.59e-09	644	0	1.99e-08	644	0.000116219
	6.46	1.023	6.46	1.348	6.46	1.095		6.48	3.23913	6.48	2.11801	6.48	2.05682																	646	0.000220393	0.000182032	646	0	0.000102222	646	0.000436513	2.6e-05	646	0	1.24e-05	646	0	2.45e-09	646	0	1.89e-08	646	0.000138145
	6.48	1.029	6.48	1.164	6.48	1.108		6.5	3.23497	6.5	2.1186	6.5	2.06513																	648	0.000122104	0.00017767	648	0	9.99e-05	648	0.00038725	2.52e-05	648	0	1.2e-05	648	0	2.31e-09	648	0	1.79e-08	648	0.000217249
	6.5	0.978	6.5	1.218	6.5	1.186		6.52	3.2427	6.52	2.12413	6.52	2.06332																	650	0.000263932	0.000173413	650	0	9.76e-05	650	0.000186117	2.44e-05	650	0	1.16e-05	650	0	2.18e-09	650	0	1.7e-08	650	0.000119243
	6.52	1.05	6.52	1.333	6.52	1.091		6.54	3.23465	6.54	2.12253	6.54	2.05797																	652	0.000164326	0.000169258	652	0	9.54e-05	652	0.00031787	2.37e-05	652	0	1.13e-05	652	0	2.05e-09	652	0	1.61e-08	652	9.36e-05
	6.54	1.12	6.54	1.205	6.54	1.116		6.56	3.22328	6.56	2.12032	6.56	2.06176																	654	0.000425085	0.000165202	654	0	9.32e-05	654	0.000144298	2.3e-05	654	0	1.09e-05	654	0	1.94e-09	654	0	1.53e-08	654	0.000396895
	6.56	1.067	6.56	1.204	6.56	1.067		6.58	3.23063	6.58	2.1165	6.58	2.06745																	656	5.84e-05	0.000161244	656	0	9.11e-05	656	0.000597067	2.23e-05	656	0	1.06e-05	656	0	1.83e-09	656	0	1.45e-08	656	0.000166532
	6.58	0.983	6.58	1.229	6.58	1.019		6.6	3.23388	6.6	2.1223	6.6	2.06045																	658	0.000131061	0.00015738	658	0	8.9e-05	658	0.000189293	2.17e-05	658	0	1.03e-05	658	0	1.72e-09	658	0	1.38e-08	658	0.000242627
	6.6	1.042	6.6	1.239	6.6	1.009		6.62	3.23693	6.62	2.12378	6.62	2.06858																	660	0.000108827	0.000153609	660	0	8.7e-05	660	0.000204159	2.1e-05	660	0	9.95e-06	660	0	1.62e-09	660	0	1.31e-08	660	9.74e-05
	6.62	1.025	6.62	1.123	6.62	1.038		6.64	3.24237	6.64	2.12383	6.64	2.06397																	662	0.000270703	0.000149928	662	0	8.5e-05	662	0.000238938	2.04e-05	662	0	9.64e-06	662	0	1.53e-09	662	0	1.24e-08	662	0.00026146
	6.64	1.104	6.64	1.099	6.64	0.932		6.66	3.23197	6.66	2.11842	6.66	2.06179																	664	0.000140756	0.000146336	664	0	8.31e-05	664	0.000298847	1.98e-05	664	0	9.35e-06	664	0	1.44e-09	664	0	1.18e-08	664	0.000149325
	6.66	0.996	6.66	1.257	6.66	0.953		6.68	3.23219	6.68	2.1236	6.68	2.0671																	666	0.000395143	0.000142829	666	0	8.12e-05	666	0.00020758	1.92e-05	666	0	9.06e-06	666	0	1.36e-09	666	0	1.12e-08	666	0.000339568
	6.68	1.02	6.68	1.252	6.68	0.904		6.7	3.23924	6.7	2.13033	6.7	2.06561																	668	0.000339545	0.000139407	668	0	7.94e-05	668	0.000158624	1.86e-05	668	0	8.78e-06	668	0	1.28e-09	668	0	1.06e-08	668	0.00026186
	6.7	0.921	6.7	1.156	6.7	0.963		6.72	3.24001	6.72	2.12346	6.72	2.06796																	670	0.0002088	0.000136066	670	0	7.76e-05	670	9.52e-05	1.81e-05	670	0	8.51e-06	670	0	1.21e-09	670	0	1.01e-08	670	0.000109675
	6.72	0.987	6.72	1.083	6.72	0.905		6.74	3.2389	6.74	2.128	6.74	2.07516																	672	0.000118865	0.000132806	672	0	7.58e-05	672	0.000321058	1.75e-05	672	0	8.25e-06	672	0	1.14e-09	672	0	9.55e-09	672	0.000298729
	6.74	0.799	6.74	1.057	6.74	0.926		6.76	3.24561	6.76	2.12882	6.76	2.07172																	674	0	0.000129624	674	0	7.41e-05	674	0.0001917	1.7e-05	674	0	7.99e-06	674	0	1.08e-09	674	0	9.06e-09	674	6.01e-05
	6.76	0.969	6.76	1.074	6.76	0.925		6.78	3.24911	6.78	2.12428	6.78	2.06625																	676	0.00015479	0.000126518	676	0	7.24e-05	676	0.000524491	1.65e-05	676	0	7.74e-06	676	0	1.02e-09	676	0	8.6e-09	676	0.000142451
	6.78	1.013	6.78	1.243	6.78	0.908		6.8	3.25022	6.8	2.13679	6.8	2.06875																	678	0.000143523	0.000123486	678	0	7.08e-05	678	0.000254256	1.6e-05	678	0	7.51e-06	678	0	9.58e-10	678	0	8.16e-09	678	0.000354643
	6.8	0.981	6.8	1.212	6.8	0.936		6.82	3.24799	6.82	2.13708	6.82	2.07028																	680	0.00015614	0.000120527	680	0	6.91e-05	680	0.000203362	1.55e-05	680	0	7.27e-06	680	0	9.04e-10	680	0	7.75e-09	680	0.000599893
	6.82	1.008	6.82	1.277	6.82	0.914		6.84	3.23456	6.84	2.13089	6.84	2.06708																	682	0.000621429	0.000117639	682	0	6.76e-05	682	0	1.51e-05	682	0	7.05e-06	682	0	8.53e-10	682	0	7.35e-09	682	0.000350113
	6.84	1.043	6.84	1.168	6.84	0.898		6.86	3.2451	6.86	2.12118	6.86	2.06566																	684	0.000163892	0.000114821	684	0	6.6e-05	684	0	1.46e-05	684	0	6.83e-06	684	0	8.04e-10	684	0	6.98e-09	684	0.000306467
	6.86	1.07	6.86	1.132	6.86	0.965		6.88	3.23412	6.88	2.12789	6.88	2.07131																	686	7.1e-05	0.000112069	686	0	6.45e-05	686	0.000138705	1.42e-05	686	0	6.62e-06	686	0	7.58e-10	686	0	6.62e-09	686	0.000132393
	6.88	1.024	6.88	1.187	6.88	0.975		6.9	3.24001	6.9	2.12862	6.9	2.06871																	688	6.93e-05	0.000109384	688	0	6.31e-05	688	0	1.38e-05	688	0	6.42e-06	688	0	7.15e-10	688	0	6.28e-09	688	0.000108374
	6.9	0.988	6.9	1.205	6.9	0.978		6.92	3.23358	6.92	2.12712	6.92	2.0665																	690	0.000281725	0.000106763	690	0	6.16e-05	690	0	1.34e-05	690	0	6.22e-06	690	0	6.74e-10	690	0	5.96e-09	690	9.67e-05
	6.92	1.089	6.92	1.205	6.92	0.942		6.94	3.24395	6.94	2.12618	6.94	2.06208																	692	7.41e-05	0.000104205	692	0	6.02e-05	692	7.67e-05	1.3e-05	692	0	6.03e-06	692	0	6.36e-10	692	0	5.66e-09	692	0
	6.94	1.151	6.94	1.191	6.94	0.956		6.96	3.24946	6.96	2.12905	6.96	2.07986																	694	0.000312531	0.000101708	694	0	5.89e-05	694	0	1.26e-05	694	0	5.84e-06	694	0	6e-10	694	0	5.37e-09	694	0.000135482
	6.96	1.099	6.96	1.125	6.96	0.934		6.98	3.24651	6.98	2.12799	6.98	2.06597																	696	0.000221723	9.93e-05	696	0	5.75e-05	696	0	1.22e-05	696	0	5.66e-06	696	0	5.66e-10	696	0	5.1e-09	696	0.000170707
	6.98	1.138	6.98	1.15	6.98	0.99		7	3.25201	7	2.13118	7	2.06849																	698	0.000140678	9.69e-05	698	0	5.62e-05	698	0	1.19e-05	698	0	5.49e-06	698	0	5.34e-10	698	0	4.84e-09	698	0.000117943
	7	1.244	7	1.055	7	0.967		7.02	3.25215	7.02	2.12715	7.02	2.06784																	700	5.01e-05	9.46e-05	700	0	5.49e-05	700	0	1.15e-05	700	0	5.32e-06	700	0	5.03e-10	700	0	4.59e-09	700	0.000174092
	7.02	1.191	7.02	1.16	7.02	0.964		7.04	3.24129	7.04	2.13417	7.04	2.06402																	702	6.59e-05	9.23e-05	702	0	5.37e-05	702	0	1.12e-05	702	0	5.15e-06	702	0	4.75e-10	702	0	4.36e-09	702	0.000120985
	7.04	1.294	7.04	1.19	7.04	0.941		7.06	3.24841	7.06	2.12182	7.06	2.06909																	704	0.000419555	9.01e-05	704	0	5.25e-05	704	0	1.08e-05	704	0	4.99e-06	704	0	4.48e-10	704	0	4.13e-09	704	0.000183745
	7.06	1.159	7.06	1.165	7.06	0.902		7.08	3.24986	7.08	2.12478	7.08	2.07419																	706	3.89e-05	8.79e-05	706	0	5.13e-05	706	7.74e-05	1.05e-05	706	0	4.84e-06	706	0	4.22e-10	706	0	3.92e-09	706	4.06e-05
	7.08	1.16	7.08	1.202	7.08	0.93		7.1	3.24568	7.1	2.12959	7.1	2.06672																	708	0.000317431	8.58e-05	708	0	5.01e-05	708	0	1.02e-05	708	0	4.69e-06	708	0	3.98e-10	708	0	3.72e-09	708	6.38e-05
	7.1	1.154	7.1	1.189	7.1	0.974		7.12	3.25246	7.12	2.12844	7.12	2.07335																	710	0.000122932	8.38e-05	710	0	4.9e-05	710	0	9.89e-06	710	0	4.54e-06	710	0	3.76e-10	710	0	3.53e-09	710	0
	7.12	1.181	7.12	1.089	7.12	1.044		7.14	3.25767	7.14	2.12906	7.14	2.07609																	712	4.44e-05	8.18e-05	712	0	4.79e-05	712	0	9.6e-06	712	0	4.4e-06	712	0	3.54e-10	712	0	3.35e-09	712	0
	7.14	1.165	7.14	1.086	7.14	1.133		7.16	3.26016	7.16	2.13122	7.16	2.07687																	714	3.34e-05	7.98e-05	714	0	4.68e-05	714	0.000140871	9.32e-06	714	0	4.27e-06	714	0	3.34e-10	714	0	3.18e-09	714	5.5e-05
	7.16	1.193	7.16	1.089	7.16	1.067		7.18	3.24441	7.18	2.13704	7.18	2.07749																	716	6.88e-05	7.79e-05	716	0	4.57e-05	716	0	9.04e-06	716	0	4.14e-06	716	0	3.15e-10	716	0	3.02e-09	716	0.000188687
	7.18	1.14	7.18	1.206	7.18	1.063		7.2	3.25136	7.2	2.12331	7.2	2.06806																	718	8.79e-05	7.6e-05	718	0	4.47e-05	718	0	8.77e-06	718	0	4.01e-06	718	0	2.97e-10	718	0	2.87e-09	718	0.000149605
	7.2	1.091	7.2	1.262	7.2	1.057		7.22	3.25678	7.22	2.13182	7.22	2.07236																	720	0.000157835	7.42e-05	720	0	4.37e-05	720	6.88e-05	8.51e-06	720	0	3.89e-06	720	0	2.8e-10	720	0	2.72e-09	720	0.000120224
	7.22	1.075	7.22	1.262	7.22	1.083		7.24	3.25903	7.24	2.12991	7.24	2.06998																	722	0	7.24e-05	722	0	4.27e-05	722	0	8.26e-06	722	0	3.77e-06	722	0	2.64e-10	722	0	2.58e-09	722	4.22e-05
	7.24	1.112	7.24	1.168	7.24	1.123		7.26	3.25465	7.26	2.13163	7.26	2.07248																	724	6.78e-05	7.07e-05	724	0	4.17e-05	724	0	8.01e-06	724	0	3.65e-06	724	0	2.49e-10	724	0	2.45e-09	724	0.000119559
	7.26	1.174	7.26	1.154	7.26	1.086		7.28	3.24723	7.28	2.12357	7.28	2.07316																	726	0	6.9e-05	726	0	4.07e-05	726	0	7.77e-06	726	0	3.54e-06	726	0	2.35e-10	726	0	2.32e-09	726	4.69e-05
	7.28	1.243	7.28	1.24	7.28	1.113		7.3	3.2522	7.3	2.12527	7.3	2.07647																	728	0	6.73e-05	728	0	3.98e-05	728	0	7.54e-06	728	0	3.43e-06	728	0	2.22e-10	728	0	2.21e-09	728	0
	7.3	1.204	7.3	1.178	7.3	1.117		7.32	3.26845	7.32	2.13546	7.32	2.06981																	730	0.000127591	6.57e-05	730	0	3.89e-05	730	0	7.32e-06	730	0	3.32e-06	730	0	2.09e-10	730	0	2.09e-09	730	0
	7.32	1.116	7.32	1.176	7.32	1.046		7.34	3.25064	7.34	2.13335	7.34	2.08241																	732	0	6.42e-05	732	0	3.8e-05	732	0	7.1e-06	732	0	3.22e-06	732	0	1.97e-10	732	0	1.99e-09	732	2.35e-05
	7.34	1.216	7.34	1.064	7.34	1.031		7.36	3.26378	7.36	2.13741	7.36	2.07209																	734	0	6.26e-05	734	0	3.72e-05	734	0	6.89e-06	734	0	3.12e-06	734	0	1.86e-10	734	0	1.89e-09	734	0
	7.36	1.108	7.36	1.087	7.36	1.101		7.38	3.26298	7.38	2.13444	7.38	2.06979																	736	0	6.11e-05	736	0	3.63e-05	736	0	6.69e-06	736	0	3.02e-06	736	0	1.75e-10	736	0	1.79e-09	736	0
	7.38	1.187	7.38	1.055	7.38	1.14		7.4	3.25835	7.4	2.1373	7.4	2.07782																	738	2.73e-05	5.97e-05	738	0	3.55e-05	738	0	6.49e-06	738	0	2.93e-06	738	0	1.65e-10	738	0	1.7e-09	738	0
	7.4	1.129	7.4	1.11	7.4	1.148		7.42	3.2552	7.42	2.13512	7.42	2.07916																	740	0	5.82e-05	740	0	3.47e-05	740	0	6.3e-06	740	0	2.84e-06	740	0	1.56e-10	740	0	1.61e-09	740	0
	7.42	1.141	7.42	1.137	7.42	1.029		7.44	3.2627	7.44	2.13589	7.44	2.0751																	742	0	5.68e-05	742	0	3.39e-05	742	0	6.11e-06	742	0	2.75e-06	742	0	1.47e-10	742	0	1.53e-09	742	0
	7.44	1.208	7.44	1.16	7.44	0.998		7.46	3.26575	7.46	2.13338	7.46	2.07539																	744	0	5.55e-05	744	0	3.31e-05	744	0	5.93e-06	744	0	2.67e-06	744	0	1.39e-10	744	0	1.45e-09	744	0
	7.46	1.121	7.46	1.2	7.46	0.969		7.48	3.25773	7.48	2.13152	7.48	2.07979																	746	0	5.41e-05	746	0	3.24e-05	746	0	5.75e-06	746	0	2.58e-06	746	0	1.31e-10	746	0	1.38e-09	746	0
	7.48	1.134	7.48	1.169	7.48	0.931		7.5	3.2656	7.5	2.12788	7.5	2.07876																	748	0	5.28e-05	748	0	3.16e-05	748	0	5.58e-06	748	0	2.5e-06	748	0	1.23e-10	748	0	1.31e-09	748	0
	7.5	1.136	7.5	1.153	7.5	0.96		7.52	3.27612	7.52	2.13263	7.52	2.0765																	750	0	5.16e-05	750	0	3.09e-05	750	0	5.42e-06	750	0	2.43e-06	750	0	1.16e-10	750	0	1.24e-09	750	0
	7.52	1.044	7.52	1.215	7.52	0.989		7.54	3.2761	7.54	2.13912	7.54	2.08352																	752	0	5.03e-05	752	0	3.02e-05	752	0	5.25e-06	752	0	2.35e-06	752	0	1.1e-10	752	0	1.18e-09	752	0
	7.54	1.17	7.54	1.228	7.54	1.013		7.56	3.27015	7.56	2.13765	7.56	2.07728																	754	0	4.91e-05	754	0	2.95e-05	754	0	5.1e-06	754	0	2.28e-06	754	0	1.04e-10	754	0	1.12e-09	754	0
	7.56	1.134	7.56	1.163	7.56	0.978		7.58	3.25388	7.58	2.13236	7.58	2.07741																	756	0	4.8e-05	756	0	2.89e-05	756	0	4.95e-06	756	0	2.21e-06	756	0	9.76e-11	756	0	1.06e-09	756	0
	7.58	1.044	7.58	1.332	7.58	0.931		7.6	3.26789	7.6	2.12695	7.6	2.07684																	758	0	4.68e-05	758	0	2.82e-05	758	0	4.8e-06	758	0	2.14e-06	758	0	9.21e-11	758	0	1.01e-09	758	0
	7.6	1.01	7.6	1.303	7.6	1.052		7.62	3.25834	7.62	2.13718	7.62	2.07273																	760	0	4.57e-05	760	0	2.76e-05	760	0	4.66e-06	760	0	2.08e-06	760	0	8.69e-11	760	0	9.55e-10	760	0
	7.62	1.101	7.62	1.241	7.62	0.989		7.64	3.26593	7.64	2.13751	7.64	2.07777																	762	0	4.46e-05	762	0	2.69e-05	762	0	4.52e-06	762	0	2.01e-06	762	0	8.19e-11	762	0	9.06e-10	762	0
	7.64	1.154	7.64	1.088	7.64	1.02		7.66	3.26452	7.66	2.13476	7.66	2.07753																	764	0	4.35e-05	764	0	2.63e-05	764	0	4.39e-06	764	0	1.95e-06	764	0	7.73e-11	764	0	8.6e-10	764	0
	7.66	1.123	7.66	1.082	7.66	0.978		7.68	3.26651	7.68	2.13668	7.68	2.08451																	766	0	4.25e-05	766	0	2.57e-05	766	0	4.26e-06	766	0	1.89e-06	766	0	7.29e-11	766	0	8.16e-10	766	0
	7.68	1.185	7.68	1.124	7.68	1.072		7.7	3.27451	7.7	2.13542	7.7	2.078																	768	0	4.15e-05	768	0	2.51e-05	768	0	4.13e-06	768	0	1.83e-06	768	0	6.87e-11	768	0	7.75e-10	768	0
	7.7	1.133	7.7	1.164	7.7	0.91		7.72	3.26148	7.72	2.13409	7.72	2.0775																	770	0	4.05e-05	770	0	2.46e-05	770	0	4.01e-06	770	0	1.77e-06	770	0	6.48e-11	770	0	7.35e-10	770	0
	7.72	1.225	7.72	1.319	7.72	0.996		7.74	3.26785	7.74	2.13192	7.74	2.07931																	772	0	3.95e-05	772	0	2.4e-05	772	0	3.89e-06	772	0	1.72e-06	772	0	6.11e-11	772	0	6.98e-10	772	0
	7.74	1.138	7.74	1.247	7.74	1.141		7.76	3.26876	7.76	2.13513	7.76	2.07916																	774	0	3.86e-05	774	0	2.35e-05	774	0	3.77e-06	774	0	1.67e-06	774	0	5.76e-11	774	0	6.62e-10	774	0
	7.76	1.097	7.76	1.236	7.76	1.049		7.78	3.27023	7.78	2.14378	7.78	2.08265																	776	0	3.76e-05	776	0	2.29e-05	776	0	3.66e-06	776	0	1.61e-06	776	0	5.44e-11	776	0	6.28e-10	776	0
	7.78	1.205	7.78	1.203	7.78	1.017		7.8	3.26927	7.8	2.13941	7.8	2.07981																	778	0	3.67e-05	778	0	2.24e-05	778	0	3.55e-06	778	0	1.57e-06	778	0	5.13e-11	778	0	5.96e-10	778	0
	7.8	1.098	7.8	1.157	7.8	1.128		7.82	3.26873	7.82	2.13803	7.82	2.08461																	780	0	3.58e-05	780	0	2.19e-05	780	0	3.45e-06	780	0	1.52e-06	780	0	4.84e-11	780	0	5.66e-10	780	0
	7.82	1.072	7.82	1.173	7.82	1.003		7.84	3.26108	7.84	2.1393	7.84	2.08862																	782	0	3.5e-05	782	0	2.14e-05	782	0	3.34e-06	782	0	1.47e-06	782	0	4.56e-11	782	0	5.37e-10	782	0
	7.84	1.002	7.84	1.238	7.84	1.024		7.86	3.2746	7.86	2.1409	7.86	2.08135																	784	0	3.41e-05	784	0	2.09e-05	784	0	3.24e-06	784	0	1.42e-06	784	0	4.3e-11	784	0	5.1e-10	784	0
	7.86	0.993	7.86	1.09	7.86	0.95		7.88	3.26225	7.88	2.13991	7.88	2.08196																	786	0	3.33e-05	786	0	2.04e-05	786	0	3.15e-06	786	0	1.38e-06	786	0	4.06e-11	786	0	4.84e-10	786	0
	7.88	1.031	7.88	1.106	7.88	1.07		7.9	3.27605	7.9	2.13415	7.9	2.08217																	788	0	3.25e-05	788	0	2e-05	788	0	3.05e-06	788	0	1.34e-06	788	0	3.83e-11	788	0	4.59e-10	788	0
	7.9	1.163	7.9	1.187	7.9	1.11		7.92	3.27279	7.92	2.12745	7.92	2.07809																	790	0	3.18e-05	790	0	1.95e-05	790	0	2.96e-06	790	0	1.3e-06	790	0	3.61e-11	790	0	4.36e-10	790	0
	7.92	1.04	7.92	1.237	7.92	1.09		7.94	3.26935	7.94	2.14159	7.94	2.07767																	792	0	3.1e-05	792	0	1.91e-05	792	0	2.88e-06	792	0	1.26e-06	792	0	3.4e-11	792	0	4.13e-10	792	0
	7.94	1.046	7.94	1.076	7.94	1.04		7.96	3.26784	7.96	2.13714	7.96	2.08358																	794	0	3.02e-05	794	0	1.86e-05	794	0	2.79e-06	794	0	1.22e-06	794	0	3.21e-11	794	0	3.92e-10	794	0
	7.96	1.052	7.96	1.068	7.96	0.95		7.98	3.2692	7.98	2.13997	7.98	2.07779																	796	0	2.95e-05	796	0	1.82e-05	796	0	2.71e-06	796	0	1.18e-06	796	0	3.03e-11	796	0	3.72e-10	796	0
	7.98	1.192	7.98	1.176	7.98	0.978		8	3.28255	8	2.14027	8	2.08914																	798	0	2.88e-05	798	0	1.78e-05	798	0	2.63e-06	798	0	1.14e-06	798	0	2.85e-11	798	0	3.53e-10	798	0
	8	1.075	8	1.185	8	1.1		8.02	3.27216	8.02	2.13641	8.02	2.07504																	800	0	2.81e-05	800	0	1.74e-05	800	0	2.55e-06	800	0	1.11e-06	800	0	2.69e-11	800	0	3.35e-10	800	0
	8.02	1.106	8.02	1.063	8.02	1.112		8.04	3.26992	8.04	2.13407	8.04	2.08451																	802	0	2.75e-05	802	0	1.7e-05	802	0	2.47e-06	802	0	1.07e-06	802	0	2.54e-11	802	0	3.18e-10	802	0
	8.04	1.192	8.04	1.084	8.04	1.02		8.06	3.26977	8.06	2.13415	8.06	2.08019																	804	0	2.68e-05	804	0	1.66e-05	804	0	2.4e-06	804	0	1.04e-06	804	0	2.39e-11	804	0	3.02e-10	804	0
	8.06	1.135	8.06	1.093	8.06	1.042		8.08	3.27829	8.08	2.13906	8.08	2.07545																	806	0	2.62e-05	806	0	1.62e-05	806	0	2.33e-06	806	0	1.01e-06	806	0	2.26e-11	806	0	2.87e-10	806	0
	8.08	1.071	8.08	1.095	8.08	1.023		8.1	3.27608	8.1	2.14278	8.1	2.08869																	808	0	2.55e-05	808	0	1.59e-05	808	0	2.26e-06	808	0	9.78e-07	808	0	2.13e-11	808	0	2.72e-10	808	0
	8.1	1.253	8.1	1.234	8.1	0.942		8.12	3.27218	8.12	2.13709	8.12	2.08774																	810	0	2.49e-05	810	0	1.55e-05	810	0	2.19e-06	810	0	9.48e-07	810	0	2.01e-11	810	0	2.58e-10	810	0
	8.12	1.174	8.12	1.218	8.12	1.017		8.14	3.26651	8.14	2.14059	8.14	2.07657																	812	0	2.43e-05	812	0	1.52e-05	812	0	2.13e-06	812	0	9.18e-07	812	0	1.89e-11	812	0	2.45e-10	812	0
	8.14	1.183	8.14	1.339	8.14	0.962		8.16	3.28187	8.16	2.14146	8.16	2.08993																	814	0	2.37e-05	814	0	1.48e-05	814	0	2.06e-06	814	0	8.9e-07	814	0	1.79e-11	814	0	2.32e-10	814	0
	8.16	1.135	8.16	1.103	8.16	1.033		8.18	3.27607	8.18	2.13658	8.18	2.08497																	816	0	2.32e-05	816	0	1.45e-05	816	0	2e-06	816	0	8.63e-07	816	0	1.69e-11	816	0	2.21e-10	816	0
	8.18	1.258	8.18	1.129	8.18	0.981		8.2	3.27961	8.2	2.143	8.2	2.08101																	818	0	2.26e-05	818	0	1.41e-05	818	0	1.94e-06	818	0	8.36e-07	818	0	1.59e-11	818	0	2.09e-10	818	0
	8.2	1.165	8.2	1.332	8.2	0.946		8.22	3.27797	8.22	2.1343	8.22	2.08708																	820	0	2.21e-05	820	0	1.38e-05	820	0	1.89e-06	820	0	8.1e-07	820	0	1.5e-11	820	0	1.99e-10	820	0
	8.22	1.296	8.22	1.367	8.22	1.011		8.24	3.27308	8.24	2.14086	8.24	2.08287																	822	0	2.15e-05	822	0	1.35e-05	822	0	1.83e-06	822	0	7.85e-07	822	0	1.41e-11	822	0	1.89e-10	822	0
	8.24	1.151	8.24	1.195	8.24	1.138		8.26	3.2771	8.26	2.13776	8.26	2.08425																	824	0	2.1e-05	824	0	1.32e-05	824	0	1.78e-06	824	0	7.61e-07	824	0	1.33e-11	824	0	1.79e-10	824	0
	8.26	1.183	8.26	1.214	8.26	0.977		8.28	3.28287	8.28	2.14005	8.28	2.09001																	826	0	2.05e-05	826	0	1.29e-05	826	0	1.72e-06	826	0	7.37e-07	826	0	1.26e-11	826	0	1.7e-10	826	0
	8.28	1.232	8.28	1.245	8.28	1.099		8.3	3.28807	8.3	2.13621	8.3	2.08898																	828	0	2e-05	828	0	1.26e-05	828	0	1.67e-06	828	0	7.15e-07	828	0	1.19e-11	828	0	1.61e-10	828	0
	8.3	1.25	8.3	1.238	8.3	1.002		8.32	3.27792	8.32	2.14261	8.32	2.08836																	830	0	1.95e-05	830	0	1.23e-05	830	0	1.62e-06	830	0	6.93e-07	830	0	1.12e-11	830	0	1.53e-10	830	0
	8.32	1.163	8.32	1.297	8.32	1.09		8.34	3.2841	8.34	2.14521	8.34	2.09261																	832	0	1.91e-05	832	0	1.2e-05	832	0	1.57e-06	832	0	6.71e-07	832	0	1.05e-11	832	0	1.45e-10	832	0
	8.34	1.139	8.34	1.193	8.34	1.04		8.36	3.27212	8.36	2.14094	8.36	2.08819																	834	0	1.86e-05	834	0	1.18e-05	834	0	1.53e-06	834	0	6.51e-07	834	0	9.95e-12	834	0	1.38e-10	834	0
	8.36	1.097	8.36	1.076	8.36	1.04		8.38	3.2821	8.38	2.13349	8.38	2.08516																	836	0	1.82e-05	836	0	1.15e-05	836	0	1.48e-06	836	0	6.3e-07	836	0	9.38e-12	836	0	1.31e-10	836	0
	8.38	1.094	8.38	1.065	8.38	1.02		8.4	3.27765	8.4	2.13297	8.4	2.09522																	838	0	1.77e-05	838	0	1.12e-05	838	0	1.44e-06	838	0	6.11e-07	838	0	8.85e-12	838	0	1.24e-10	838	0
	8.4	1.162	8.4	0.993	8.4	1.05		8.42	3.28068	8.42	2.14544	8.42	2.09196																	840	0	1.73e-05	840	0	1.1e-05	840	0	1.4e-06	840	0	5.92e-07	840	0	8.34e-12	840	0	1.18e-10	840	0
	8.42	1.129	8.42	1.147	8.42	0.975		8.44	3.28824	8.44	2.145	8.44	2.09137																	842	0	1.69e-05	842	0	1.07e-05	842	0	1.35e-06	842	0	5.74e-07	842	0	7.87e-12	842	0	1.12e-10	842	0
	8.44	1.089	8.44	1.218	8.44	0.974		8.46	3.28889	8.46	2.14592	8.46	2.08388																	844	0	1.65e-05	844	0	1.05e-05	844	0	1.31e-06	844	0	5.56e-07	844	0	7.42e-12	844	0	1.06e-10	844	0
	8.46	1.243	8.46	1.187	8.46	1.037		8.48	3.28225	8.48	2.14374	8.48	2.09252																	846	0	1.61e-05	846	0	1.03e-05	846	0	1.27e-06	846	0	5.39e-07	846	0	7e-12	846	0	1.01e-10	846	0
	8.48	1.246	8.48	1.246	8.48	0.979		8.5	3.28573	8.5	2.14307	8.5	2.0804																	848	0	1.57e-05	848	0	1e-05	848	0	1.24e-06	848	0	5.22e-07	848	0	6.6e-12	848	0	9.55e-11	848	0
	8.5	1.217	8.5	1.199	8.5	0.877		8.52	3.29263	8.52	2.13752	8.52	2.09369																	850	0	1.53e-05	850	0	9.79e-06	850	0	1.2e-06	850	0	5.06e-07	850	0	6.23e-12	850	0	9.06e-11	850	0
	8.52	1.231	8.52	1.176	8.52	0.887		8.54	3.28465	8.54	2.13516	8.54	2.09265																	852	0	1.5e-05	852	0	9.57e-06	852	0	1.16e-06	852	0	4.91e-07	852	0	5.87e-12	852	0	8.6e-11	852	0
	8.54	1.284	8.54	1.151	8.54	0.953		8.56	3.27948	8.56	2.14474	8.56	2.08844																	854	0	1.46e-05	854	0	9.35e-06	854	0	1.13e-06	854	0	4.75e-07	854	0	5.54e-12	854	0	8.16e-11	854	0
	8.56	1.203	8.56	1.131	8.56	0.994		8.58	3.29492	8.58	2.14391	8.58	2.09358																	856	0	1.43e-05	856	0	9.14e-06	856	0	1.1e-06	856	0	4.61e-07	856	0	5.22e-12	856	0	7.75e-11	856	0
	8.58	1.128	8.58	1.141	8.58	1.025		8.6	3.28842	8.6	2.14045	8.6	2.09318																	858	0	1.39e-05	858	0	8.93e-06	858	0	1.06e-06	858	0	4.47e-07	858	0	4.93e-12	858	0	7.35e-11	858	0
	8.6	1.159	8.6	1.204	8.6	0.942		8.62	3.29375	8.62	2.14805	8.62	2.09625																	860	0	1.36e-05	860	0	8.73e-06	860	0	1.03e-06	860	0	4.33e-07	860	0	4.65e-12	860	0	6.98e-11	860	0
	8.62	1.119	8.62	1.098	8.62	0.991		8.64	3.27902	8.64	2.13266	8.64	2.09446																	862	0	1.33e-05	862	0	8.53e-06	862	0	1e-06	862	0	4.19e-07	862	0	4.38e-12	862	0	6.62e-11	862	0
	8.64	1.161	8.64	1.103	8.64	1.049		8.66	3.28251	8.66	2.14402	8.66	2.09018																	864	0	1.29e-05	864	0	8.33e-06	864	0	9.72e-07	864	0	4.06e-07	864	0	4.13e-12	864	0	6.28e-11	864	0
	8.66	1.162	8.66	1.196	8.66	0.978		8.68	3.28535	8.68	2.14262	8.68	2.08827																	866	0	1.26e-05	866	0	8.15e-06	866	0	9.43e-07	866	0	3.94e-07	866	0	3.9e-12	866	0	5.96e-11	866	0
	8.68	1.245	8.68	1.159	8.68	1.037		8.7	3.2875	8.7	2.13698	8.7	2.09643																	868	0	1.23e-05	868	0	7.96e-06	868	0	9.15e-07	868	0	3.82e-07	868	0	3.68e-12	868	0	5.66e-11	868	0
	8.7	1.259	8.7	1.037	8.7	0.99		8.72	3.27723	8.72	2.1411	8.72	2.09137																	870	0	1.2e-05	870	0	7.78e-06	870	0	8.88e-07	870	0	3.7e-07	870	0	3.47e-12	870	0	5.37e-11	870	0
	8.72	1.303	8.72	1.036	8.72	1.082		8.74	3.29521	8.74	2.14345	8.74	2.09664																	872	0	1.17e-05	872	0	7.6e-06	872	0	8.62e-07	872	0	3.59e-07	872	0	3.27e-12	872	0	5.1e-11	872	0
	8.74	1.211	8.74	1.009	8.74	1.125		8.76	3.27049	8.76	2.14718	8.76	2.09063																	874	0	1.15e-05	874	0	7.43e-06	874	0	8.36e-07	874	0	3.47e-07	874	0	3.08e-12	874	0	4.84e-11	874	0
	8.76	1.272	8.76	1.16	8.76	1.094		8.78	3.28404	8.78	2.14687	8.78	2.09081																	876	0	1.12e-05	876	0	7.26e-06	876	0	8.11e-07	876	0	3.37e-07	876	0	2.91e-12	876	0	4.59e-11	876	0
	8.78	1.274	8.78	1.048	8.78	1.1		8.8	3.27109	8.8	2.14215	8.8	2.09534																	878	0	1.09e-05	878	0	7.1e-06	878	0	7.87e-07	878	0	3.26e-07	878	0	2.74e-12	878	0	4.36e-11	878	0
	8.8	1.204	8.8	1.177	8.8	1.057		8.82	3.29274	8.82	2.13932	8.82	2.09402																	880	0	1.07e-05	880	0	6.93e-06	880	0	7.64e-07	880	0	3.16e-07	880	0	2.59e-12	880	0	4.13e-11	880	0
	8.82	1.332	8.82	1.073	8.82	1.127		8.84	3.29093	8.84	2.14542	8.84	2.09359																	882	0	1.04e-05	882	0	6.78e-06	882	0	7.41e-07	882	0	3.07e-07	882	0	2.44e-12	882	0	3.92e-11	882	0
	8.84	1.38	8.84	1.172	8.84	1.152		8.86	3.29526	8.86	2.15198	8.86	2.09854																	884	0	1.02e-05	884	0	6.62e-06	884	0	7.19e-07	884	0	2.97e-07	884	0	2.3e-12	884	0	3.72e-11	884	0
	8.86	1.286	8.86	1.126	8.86	1.058		8.88	3.29504	8.88	2.1453	8.88	2.09655																	886	0	9.91e-06	886	0	6.47e-06	886	0	6.98e-07	886	0	2.88e-07	886	0	2.17e-12	886	0	3.53e-11	886	0
	8.88	1.304	8.88	1.27	8.88	1.157		8.9	3.29272	8.9	2.15509	8.9	2.08949																	888	0	9.67e-06	888	0	6.32e-06	888	0	6.77e-07	888	0	2.79e-07	888	0	2.05e-12	888	0	3.35e-11	888	0
	8.9	1.221	8.9	1.29	8.9	1.2		8.92	3.29395	8.92	2.14651	8.92	2.08473																	890	0	9.44e-06	890	0	6.18e-06	890	0	6.57e-07	890	0	2.7e-07	890	0	1.93e-12	890	0	3.18e-11	890	0
	8.92	1.256	8.92	1.109	8.92	1.237		8.94	3.27819	8.94	2.13932	8.94	2.08904																	892	0	9.22e-06	892	0	6.04e-06	892	0	6.37e-07	892	0	2.62e-07	892	0	1.82e-12	892	0	3.02e-11	892	0
	8.94	1.18	8.94	1.185	8.94	1.175		8.96	3.28131	8.96	2.14521	8.96	2.09078																	894	0	9e-06	894	0	5.9e-06	894	0	6.18e-07	894	0	2.54e-07	894	0	1.72e-12	894	0	2.87e-11	894	0
	8.96	1.26	8.96	1.254	8.96	1.209		8.98	3.29599	8.98	2.14817	8.98	2.08839																	896	0	8.78e-06	896	0	5.77e-06	896	0	6e-07	896	0	2.46e-07	896	0	1.62e-12	896	0	2.72e-11	896	0
	8.98	1.224	8.98	1.251	8.98	1.151		9	3.29844	9	2.14256	9	2.09775																	898	0	8.57e-06	898	0	5.64e-06	898	0	5.82e-07	898	0	2.39e-07	898	0	1.53e-12	898	0	2.58e-11	898	0
	9	1.239	9	1.275	9	1.088		9.02	3.28897	9.02	2.15168	9.02	2.09135																	900	0	8.36e-06	900	0	5.51e-06	900	0	5.65e-07	900	0	2.31e-07	900	0	1.44e-12	900	0	2.45e-11	900	0
	9.02	1.298	9.02	1.212	9.02	1.137		9.04	3.29674	9.04	2.13949	9.04	2.0914																	902	0	8.16e-06	902	0	5.38e-06	902	0	5.48e-07	902	0	2.24e-07	902	0	1.36e-12	902	0	2.33e-11	902	0
	9.04	1.231	9.04	1.242	9.04	1.288		9.06	3.28748	9.06	2.15562	9.06	2.09281																	904	0	7.97e-06	904	0	5.26e-06	904	0	5.32e-07	904	0	2.17e-07	904	0	1.28e-12	904	0	2.21e-11	904	0
	9.06	1.233	9.06	1.22	9.06	1.204		9.08	3.28895	9.08	2.14901	9.08	2.09463																	906	0	7.78e-06	906	0	5.14e-06	906	0	5.16e-07	906	0	2.1e-07	906	0	1.21e-12	906	0	2.09e-11	906	0
	9.08	1.301	9.08	1.278	9.08	1.14		9.1	3.2972	9.1	2.14849	9.1	2.10013																	908	0	7.59e-06	908	0	5.03e-06	908	0	5.01e-07	908	0	2.04e-07	908	0	1.14e-12	908	0	1.99e-11	908	0
	9.1	1.208	9.1	1.179	9.1	1.262		9.12	3.29125	9.12	2.14837	9.12	2.09066																	910	0	7.41e-06	910	0	4.91e-06	910	0	4.86e-07	910	0	1.98e-07	910	0	1.07e-12	910	0	1.89e-11	910	0
	9.12	1.287	9.12	1.147	9.12	1.261		9.14	3.2836	9.14	2.14914	9.14	2.09709																	912	0	7.23e-06	912	0	4.8e-06	912	0	4.72e-07	912	0	1.92e-07	912	0	1.01e-12	912	0	1.79e-11	912	0
	9.14	1.319	9.14	1.198	9.14	1.197		9.16	3.29331	9.16	2.14668	9.16	2.0904																	914	0	7.06e-06	914	0	4.69e-06	914	0	4.58e-07	914	0	1.86e-07	914	0	9.56e-13	914	0	1.7e-11	914	0
	9.16	1.293	9.16	1.198	9.16	1.128		9.18	3.29272	9.18	2.14869	9.18	2.09697																	916	0	6.89e-06	916	0	4.58e-06	916	0	4.44e-07	916	0	1.8e-07	916	0	9.01e-13	916	0	1.61e-11	916	0
	9.18	1.219	9.18	1.26	9.18	1.077		9.2	3.29012	9.2	2.14616	9.2	2.09532																	918	0	6.72e-06	918	0	4.48e-06	918	0	4.31e-07	918	0	1.74e-07	918	0	8.5e-13	918	0	1.53e-11	918	0
	9.2	1.198	9.2	1.238	9.2	1.148		9.22	3.29432	9.22	2.1484	9.22	2.09948																	920	0	6.56e-06	920	0	4.38e-06	920	0	4.18e-07	920	0	1.69e-07	920	0	8.02e-13	920	0	1.45e-11	920	0
	9.22	1.282	9.22	1.257	9.22	1.205		9.24	3.29555	9.24	2.1441	9.24	2.09299																	922	0	6.41e-06	922	0	4.28e-06	922	0	4.06e-07	922	0	1.64e-07	922	0	7.56e-13	922	0	1.38e-11	922	0
	9.24	1.233	9.24	1.177	9.24	1.147		9.26	3.31299	9.26	2.14324	9.26	2.0966																	924	0	6.25e-06	924	0	4.18e-06	924	0	3.94e-07	924	0	1.59e-07	924	0	7.13e-13	924	0	1.31e-11	924	0
	9.26	1.21	9.26	1.109	9.26	1.123		9.28	3.30425	9.28	2.14626	9.28	2.0967																	926	0	6.1e-06	926	0	4.09e-06	926	0	3.82e-07	926	0	1.54e-07	926	0	6.73e-13	926	0	1.24e-11	926	0
	9.28	1.225	9.28	1.257	9.28	1.176		9.3	3.28252	9.3	2.15591	9.3	2.09942																	928	0	5.96e-06	928	0	3.99e-06	928	0	3.71e-07	928	0	1.49e-07	928	0	6.34e-13	928	0	1.18e-11	928	0
	9.3	1.214	9.3	1.212	9.3	1.137		9.32	3.29682	9.32	2.1576	9.32	2.097																	930	0	5.81e-06	930	0	3.9e-06	930	0	3.6e-07	930	0	1.44e-07	930	0	5.98e-13	930	0	1.12e-11	930	0
	9.32	1.167	9.32	1.203	9.32	1.093		9.34	3.29588	9.34	2.14271	9.34	2.09178																	932	0	5.67e-06	932	0	3.81e-06	932	0	3.49e-07	932	0	1.4e-07	932	0	5.64e-13	932	0	1.06e-11	932	0
	9.34	1.184	9.34	1.094	9.34	1.133		9.36	3.2946	9.36	2.15128	9.36	2.09486																	934	0	5.54e-06	934	0	3.73e-06	934	0	3.39e-07	934	0	1.36e-07	934	0	5.32e-13	934	0	1.01e-11	934	0
	9.36	1.304	9.36	1.26	9.36	1.151		9.38	3.29723	9.38	2.14786	9.38	2.10496																	936	0	5.41e-06	936	0	3.64e-06	936	0	3.28e-07	936	0	1.31e-07	936	0	5.02e-13	936	0	9.55e-12	936	0
	9.38	1.315	9.38	1.369	9.38	1.054		9.4	3.30407	9.4	2.1499	9.4	2.09616																	938	0	5.28e-06	938	0	3.56e-06	938	0	3.19e-07	938	0	1.27e-07	938	0	4.73e-13	938	0	9.07e-12	938	0
	9.4	1.171	9.4	1.335	9.4	1.035		9.42	3.29897	9.42	2.1553	9.42	2.09672																	940	0	5.15e-06	940	0	3.48e-06	940	0	3.09e-07	940	0	1.23e-07	940	0	4.46e-13	940	0	8.6e-12	940	0
	9.42	1.255	9.42	1.162	9.42	0.979		9.44	3.29883	9.44	2.15522	9.44	2.10286																	942	0	5.03e-06	942	0	3.4e-06	942	0	3e-07	942	0	1.2e-07	942	0	4.21e-13	942	0	8.17e-12	942	0
	9.44	1.254	9.44	1.196	9.44	1.092		9.46	3.30105	9.46	2.15093	9.46	2.08921																	944	0	4.91e-06	944	0	3.32e-06	944	0	2.91e-07	944	0	1.16e-07	944	0	3.97e-13	944	0	7.75e-12	944	0
	9.46	1.187	9.46	1.223	9.46	0.957		9.48	3.30976	9.48	2.14225	9.48	2.10016																	946	0	4.79e-06	946	0	3.25e-06	946	0	2.83e-07	946	0	1.12e-07	946	0	3.74e-13	946	0	7.35e-12	946	0
	9.48	1.185	9.48	1.079	9.48	1.095		9.5	3.31202	9.5	2.15251	9.5	2.10402																	948	0	4.67e-06	948	0	3.17e-06	948	0	2.74e-07	948	0	1.09e-07	948	0	3.53e-13	948	0	6.98e-12	948	0
	9.5	1.316	9.5	1.178	9.5	1.042		9.52	3.30683	9.52	2.15367	9.52	2.10058																	950	0	4.56e-06	950	0	3.1e-06	950	0	2.66e-07	950	0	1.06e-07	950	0	3.33e-13	950	0	6.62e-12	950	0
	9.52	1.307	9.52	1.187	9.52	1.02		9.54	3.29041	9.54	2.14803	9.54	2.09802																	952	0	4.45e-06	952	0	3.03e-06	952	0	2.58e-07	952	0	1.02e-07	952	0	3.14e-13	952	0	6.29e-12	952	0
	9.54	1.239	9.54	1.186	9.54	0.976		9.56	3.28666	9.56	2.15322	9.56	2.09002																	954	0	4.35e-06	954	0	2.96e-06	954	0	2.5e-07	954	0	9.91e-08	954	0	2.96e-13	954	0	5.97e-12	954	0
	9.56	1.161	9.56	1.28	9.56	1.014		9.58	3.2969	9.58	2.14951	9.58	2.10162																	956	0	4.24e-06	956	0	2.89e-06	956	0	2.43e-07	956	0	9.61e-08	956	0	2.79e-13	956	0	5.66e-12	956	0
	9.58	1.327	9.58	1.225	9.58	0.999		9.6	3.29733	9.6	2.15744	9.6	2.09607																	958	0	4.14e-06	958	0	2.83e-06	958	0	2.36e-07	958	0	9.31e-08	958	0	2.63e-13	958	0	5.37e-12	958	0
	9.6	1.189	9.6	1.402	9.6	1.019		9.62	3.29355	9.62	2.14904	9.62	2.09498																	960	0	4.04e-06	960	0	2.76e-06	960	0	2.29e-07	960	0	9.02e-08	960	0	2.49e-13	960	0	5.1e-12	960	0
	9.62	1.21	9.62	1.359	9.62	1.017		9.64	3.303	9.64	2.15768	9.64	2.09901																	962	0	3.94e-06	962	0	2.7e-06	962	0	2.22e-07	962	0	8.75e-08	962	0	2.34e-13	962	0	4.84e-12	962	0
	9.64	1.214	9.64	1.279	9.64	0.996		9.66	3.3006	9.66	2.15451	9.66	2.10283																	964	0	3.85e-06	964	0	2.64e-06	964	0	2.15e-07	964	0	8.48e-08	964	0	2.21e-13	964	0	4.59e-12	964	0
	9.66	1.24	9.66	1.155	9.66	1.033		9.68	3.30386	9.68	2.14828	9.68	2.09998																	966	0	3.76e-06	966	0	2.58e-06	966	0	2.09e-07	966	0	8.21e-08	966	0	2.08e-13	966	0	4.36e-12	966	0
	9.68	1.269	9.68	1.198	9.68	1		9.7	3.30391	9.7	2.15019	9.7	2.10428																	968	0	3.67e-06	968	0	2.52e-06	968	0	2.03e-07	968	0	7.96e-08	968	0	1.97e-13	968	0	4.14e-12	968	0
	9.7	1.281	9.7	1.078	9.7	1.01		9.72	3.30121	9.72	2.15448	9.72	2.09406																	970	0	3.58e-06	970	0	2.46e-06	970	0	1.97e-07	970	0	7.72e-08	970	0	1.85e-13	970	0	3.92e-12	970	0
	9.72	1.234	9.72	1.144	9.72	1		9.74	3.30645	9.74	2.15715	9.74	2.10318																	972	0	3.49e-06	972	0	2.41e-06	972	0	1.91e-07	972	0	7.48e-08	972	0	1.75e-13	972	0	3.72e-12	972	0
	9.74	1.339	9.74	1.26	9.74	0.973		9.76	3.29493	9.76	2.15192	9.76	2.09985																	974	0	3.41e-06	974	0	2.35e-06	974	0	1.85e-07	974	0	7.25e-08	974	0	1.65e-13	974	0	3.53e-12	974	0
	9.76	1.346	9.76	1.186	9.76	1.097		9.78	3.29809	9.78	2.15035	9.78	2.10597																	976	0	3.33e-06	976	0	2.3e-06	976	0	1.8e-07	976	0	7.02e-08	976	0	1.56e-13	976	0	3.35e-12	976	0
	9.78	1.305	9.78	1.206	9.78	1.039		9.8	3.30073	9.8	2.15935	9.8	2.1005																	978	0	3.25e-06	978	0	2.25e-06	978	0	1.74e-07	978	0	6.81e-08	978	0	1.47e-13	978	0	3.18e-12	978	0
	9.8	1.319	9.8	1.221	9.8	1.08		9.82	3.29755	9.82	2.14729	9.82	2.09771																	980	0	3.17e-06	980	0	2.2e-06	980	0	1.69e-07	980	0	6.6e-08	980	0	1.38e-13	980	0	3.02e-12	980	0
	9.82	1.281	9.82	1.24	9.82	1.081		9.84	3.30436	9.84	2.1604	9.84	2.09829																	982	0	3.09e-06	982	0	2.15e-06	982	0	1.64e-07	982	0	6.39e-08	982	0	1.3e-13	982	0	2.87e-12	982	0
	9.84	1.231	9.84	1.192	9.84	1.067		9.86	3.29897	9.86	2.14761	9.86	2.10167																	984	0	3.02e-06	984	0	2.1e-06	984	0	1.59e-07	984	0	6.19e-08	984	0	1.23e-13	984	0	2.72e-12	984	0
	9.86	1.33	9.86	1.297	9.86	1.048		9.88	3.29919	9.88	2.15516	9.88	2.10024																	986	0	2.95e-06	986	0	2.05e-06	986	0	1.55e-07	986	0	6e-08	986	0	1.16e-13	986	0	2.58e-12	986	0
	9.88	1.37	9.88	1.303	9.88	1.059		9.9	3.30782	9.9	2.14791	9.9	2.10669																	988	0	2.88e-06	988	0	2e-06	988	0	1.5e-07	988	0	5.82e-08	988	0	1.09e-13	988	0	2.45e-12	988	0
	9.9	1.437	9.9	1.23	9.9	1.094		9.92	3.30549	9.92	2.15031	9.92	2.10342																	990	0	2.81e-06	990	0	1.96e-06	990	0	1.46e-07	990	0	5.64e-08	990	0	1.03e-13	990	0	2.33e-12	990	0
	9.92	1.466	9.92	1.111	9.92	1.095		9.94	3.31345	9.94	2.16118	9.94	2.10129																	992	0	2.74e-06	992	0	1.91e-06	992	0	1.41e-07	992	0	5.46e-08	992	0	9.74e-14	992	0	2.21e-12	992	0
	9.94	1.446	9.94	1.184	9.94	1.184		9.96	3.31272	9.96	2.14572	9.96	2.10894																	994	0	2.68e-06	994	0	1.87e-06	994	0	1.37e-07	994	0	5.3e-08	994	0	9.18e-14	994	0	2.09e-12	994	0
	9.96	1.348	9.96	1.146	9.96	1.1		9.98	3.30522	9.98	2.15159	9.98	2.09508																	996	0	2.61e-06	996	0	1.83e-06	996	0	1.33e-07	996	0	5.13e-08	996	0	8.66e-14	996	0	1.99e-12	996	0
	9.98	1.495	9.98	1.166	9.98	1.081		10	3.30813	10	2.15651	10	2.1043																	998	0	2.55e-06	998	0	1.79e-06	998	0	1.29e-07	998	0	4.97e-08	998	0	8.17e-14	998	0	1.89e-12	998	0
	10	1.56	10	1.145	10	1.022		10.02	3.3105	10.02	2.15174	10.02	2.10748																	1000	0	2.49e-06	1000	0	1.74e-06	1000	0	1.25e-07	1000	0	4.82e-08	1000	0	7.7e-14	1000	0	1.79e-12	1000	0
	10.02	1.529	10.02	1.062	10.02	1.102		10.04	3.314	10.04	2.16032	10.04	2.09978																	1002	0	2.43e-06	1002	0	1.71e-06	1002	0	1.22e-07	1002	0	4.67e-08	1002	0	7.26e-14	1002	0	1.7e-12	1002	0
	10.04	1.395	10.04	1.118	10.04	1.121		10.06	3.31338	10.06	2.15421	10.06	2.10386																	1004	0	2.37e-06	1004	0	1.67e-06	1004	0	1.18e-07	1004	0	4.53e-08	1004	0	6.85e-14	1004	0	1.61e-12	1004	0
	10.06	1.492	10.06	1.15	10.06	1.211		10.08	3.3101	10.08	2.15748	10.08	2.10266																	1006	0	2.31e-06	1006	0	1.63e-06	1006	0	1.14e-07	1006	0	4.39e-08	1006	0	6.46e-14	1006	0	1.53e-12	1006	0
	10.08	1.372	10.08	1.186	10.08	1.183		10.1	3.30135	10.1	2.14876	10.1	2.10392																	1008	0	2.26e-06	1008	0	1.59e-06	1008	0	1.11e-07	1008	0	4.25e-08	1008	0	6.09e-14	1008	0	1.45e-12	1008	0
	10.1	1.376	10.1	1.102	10.1	1.164		10.12	3.30788	10.12	2.14891	10.12	2.10374																	1010	0	2.2e-06	1010	0	1.56e-06	1010	0	1.08e-07	1010	0	4.12e-08	1010	0	5.75e-14	1010	0	1.38e-12	1010	0
	10.12	1.438	10.12	1.113	10.12	1.285		10.14	3.31436	10.14	2.15268	10.14	2.103																	1012	0	2.15e-06	1012	0	1.52e-06	1012	0	1.05e-07	1012	0	3.99e-08	1012	0	5.42e-14	1012	0	1.31e-12	1012	0
	10.14	1.412	10.14	1.095	10.14	1.212		10.16	3.31743	10.16	2.14696	10.16	2.10696																	1014	0	2.1e-06	1014	0	1.49e-06	1014	0	1.01e-07	1014	0	3.87e-08	1014	0	5.11e-14	1014	0	1.24e-12	1014	0
	10.16	1.544	10.16	1.188	10.16	1.17		10.18	3.31021	10.18	2.14837	10.18	2.10135																	1016	0	2.05e-06	1016	0	1.45e-06	1016	0	9.84e-08	1016	0	3.75e-08	1016	0	4.82e-14	1016	0	1.18e-12	1016	0
	10.18	1.412	10.18	1.105	10.18	1.136		10.2	3.29399	10.2	2.15605	10.2	2.09969																	1018	0	2e-06	1018	0	1.42e-06	1018	0	9.55e-08	1018	0	3.64e-08	1018	0	4.55e-14	1018	0	1.12e-12	1018	0
	10.2	1.577	10.2	1.018	10.2	1.066		10.22	3.31023	10.22	2.15144	10.22	2.10092																	1020	0	1.95e-06	1020	0	1.39e-06	1020	0	9.26e-08	1020	0	3.52e-08	1020	0	4.29e-14	1020	0	1.06e-12	1020	0
	10.22	1.418	10.22	1.073	10.22	1.114		10.24	3.30514	10.24	2.15543	10.24	2.10395																	1022	0	1.91e-06	1022	0	1.35e-06	1022	0	8.99e-08	1022	0	3.41e-08	1022	0	4.04e-14	1022	0	1.01e-12	1022	0
	10.24	1.58	10.24	0.999	10.24	1.065		10.26	3.3115	10.26	2.15333	10.26	2.10677																	1024	0	1.86e-06	1024	0	1.32e-06	1024	0	8.72e-08	1024	0	3.31e-08	1024	0	3.81e-14	1024	0	9.55e-13	1024	0
	10.26	1.481	10.26	1.033	10.26	1.247		10.28	3.3071	10.28	2.15655	10.28	2.10183																	1026	0	1.81e-06	1026	0	1.29e-06	1026	0	8.46e-08	1026	0	3.21e-08	1026	0	3.6e-14	1026	0	9.07e-13	1026	0
	10.28	1.496	10.28	1.112	10.28	1.238		10.3	3.30973	10.3	2.15963	10.3	2.10457																	1028	0	1.77e-06	1028	0	1.26e-06	1028	0	8.21e-08	1028	0	3.11e-08	1028	0	3.39e-14	1028	0	8.61e-13	1028	0
	10.3	1.589	10.3	1.167	10.3	1.18		10.32	3.31052	10.32	2.15409	10.32	2.10438																	1030	0	1.73e-06	1030	0	1.24e-06	1030	0	7.97e-08	1030	0	3.01e-08	1030	0	3.2e-14	1030	0	8.17e-13	1030	0
	10.32	1.57	10.32	1.173	10.32	1.153		10.34	3.31407	10.34	2.14935	10.34	2.10846																	1032	0	1.69e-06	1032	0	1.21e-06	1032	0	7.73e-08	1032	0	2.92e-08	1032	0	3.02e-14	1032	0	7.75e-13	1032	0
	10.34	1.496	10.34	1.003	10.34	1.086		10.36	3.30577	10.36	2.15709	10.36	2.10084																	1034	0	1.65e-06	1034	0	1.18e-06	1034	0	7.5e-08	1034	0	2.83e-08	1034	0	2.85e-14	1034	0	7.36e-13	1034	0
	10.36	1.455	10.36	1.082	10.36	1.122		10.38	3.31722	10.38	2.157	10.38	2.10446																	1036	0	1.61e-06	1036	0	1.15e-06	1036	0	7.28e-08	1036	0	2.74e-08	1036	0	2.68e-14	1036	0	6.98e-13	1036	0
	10.38	1.483	10.38	1.097	10.38	1.267		10.4	3.31545	10.4	2.16024	10.4	2.10988																	1038	0	1.57e-06	1038	0	1.13e-06	1038	0	7.06e-08	1038	0	2.66e-08	1038	0	2.53e-14	1038	0	6.62e-13	1038	0
	10.4	1.459	10.4	1.025	10.4	1.248		10.42	3.30592	10.42	2.15046	10.42	2.10716																	1040	0	1.53e-06	1040	0	1.1e-06	1040	0	6.85e-08	1040	0	2.57e-08	1040	0	2.39e-14	1040	0	6.29e-13	1040	0
	10.42	1.438	10.42	1.11	10.42	1.244		10.44	3.3108	10.44	2.15106	10.44	2.10579																	1042	0	1.49e-06	1042	0	1.08e-06	1042	0	6.65e-08	1042	0	2.5e-08	1042	0	2.25e-14	1042	0	5.97e-13	1042	0
	10.44	1.564	10.44	1.106	10.44	1.243		10.46	3.31348	10.46	2.15818	10.46	2.10872																	1044	0	1.46e-06	1044	0	1.05e-06	1044	0	6.45e-08	1044	0	2.42e-08	1044	0	2.12e-14	1044	0	5.66e-13	1044	0
	10.46	1.316	10.46	1.244	10.46	1.235		10.48	3.3165	10.48	2.15311	10.48	2.11164																	1046	0	1.42e-06	1046	0	1.03e-06	1046	0	6.26e-08	1046	0	2.34e-08	1046	0	2e-14	1046	0	5.37e-13	1046	0
	10.48	1.48	10.48	1.043	10.48	1.215		10.5	3.30717	10.5	2.15435	10.5	2.0986																	1048	0	1.39e-06	1048	0	1e-06	1048	0	6.08e-08	1048	0	2.27e-08	1048	0	1.89e-14	1048	0	5.1e-13	1048	0
	10.5	1.383	10.5	1.077	10.5	1.223		10.52	3.31169	10.52	2.15198	10.52	2.10073																	1050	0	1.36e-06	1050	0	9.82e-07	1050	0	5.9e-08	1050	0	2.2e-08	1050	0	1.78e-14	1050	0	4.84e-13	1050	0
	10.52	1.297	10.52	1.122	10.52	1.232		10.54	3.31011	10.54	2.14481	10.54	2.10752																	1052	0	1.32e-06	1052	0	9.6e-07	1052	0	5.72e-08	1052	0	2.13e-08	1052	0	1.68e-14	1052	0	4.59e-13	1052	0
	10.54	1.431	10.54	1.085	10.54	1.234		10.56	3.31462	10.56	2.15772	10.56	2.10151																	1054	0	1.29e-06	1054	0	9.38e-07	1054	0	5.55e-08	1054	0	2.07e-08	1054	0	1.58e-14	1054	0	4.36e-13	1054	0
	10.56	1.39	10.56	1.158	10.56	1.196		10.58	3.31306	10.58	2.15149	10.58	2.10848																	1056	0	1.26e-06	1056	0	9.16e-07	1056	0	5.39e-08	1056	0	2e-08	1056	0	1.49e-14	1056	0	4.14e-13	1056	0
	10.58	1.345	10.58	1.182	10.58	1.132		10.6	3.30853	10.6	2.1524	10.6	2.11244																	1058	0	1.23e-06	1058	0	8.96e-07	1058	0	5.23e-08	1058	0	1.94e-08	1058	0	1.41e-14	1058	0	3.93e-13	1058	0
	10.6	1.343	10.6	1.157	10.6	1.006		10.62	3.31392	10.62	2.15401	10.62	2.11408																	1060	0	1.2e-06	1060	0	8.75e-07	1060	0	5.07e-08	1060	0	1.88e-08	1060	0	1.33e-14	1060	0	3.73e-13	1060	0
	10.62	1.35	10.62	1.147	10.62	1.05		10.64	3.30839	10.64	2.15523	10.64	2.11147																	1062	0	1.17e-06	1062	0	8.55e-07	1062	0	4.92e-08	1062	0	1.82e-08	1062	0	1.25e-14	1062	0	3.54e-13	1062	0
	10.64	1.461	10.64	1.086	10.64	1.08		10.66	3.31644	10.66	2.15275	10.66	2.11329																	1064	0	1.14e-06	1064	0	8.36e-07	1064	0	4.77e-08	1064	0	1.77e-08	1064	0	1.18e-14	1064	0	3.36e-13	1064	0
	10.66	1.335	10.66	1.054	10.66	1.087		10.68	3.32417	10.68	2.1486	10.68	2.09785																	1066	0	1.12e-06	1066	0	8.17e-07	1066	0	4.63e-08	1066	0	1.71e-08	1066	0	1.12e-14	1066	0	3.18e-13	1066	0
	10.68	1.338	10.68	1.059	10.68	1.09		10.7	3.31415	10.7	2.15422	10.7	2.11189																	1068	0	1.09e-06	1068	0	7.98e-07	1068	0	4.49e-08	1068	0	1.66e-08	1068	0	1.05e-14	1068	0	3.02e-13	1068	0
	10.7	1.296	10.7	0.956	10.7	1.1		10.72	3.32978	10.72	2.15605	10.72	2.1104																	1070	0	1.06e-06	1070	0	7.8e-07	1070	0	4.36e-08	1070	0	1.61e-08	1070	0	9.92e-15	1070	0	2.87e-13	1070	0
	10.72	1.359	10.72	1.029	10.72	1.116		10.74	3.32184	10.74	2.16432	10.74	2.09848																	1072	0	1.04e-06	1072	0	7.62e-07	1072	0	4.23e-08	1072	0	1.56e-08	1072	0	9.35e-15	1072	0	2.72e-13	1072	0
	10.74	1.459	10.74	1.039	10.74	1.234		10.76	3.31252	10.76	2.15598	10.76	2.11312																	1074	0	1.01e-06	1074	0	7.45e-07	1074	0	4.11e-08	1074	0	1.51e-08	1074	0	8.82e-15	1074	0	2.58e-13	1074	0
	10.76	1.552	10.76	1.088	10.76	1.137		10.78	3.31242	10.78	2.15226	10.78	2.10359																	1076	0	9.9e-07	1076	0	7.28e-07	1076	0	3.98e-08	1076	0	1.46e-08	1076	0	8.32e-15	1076	0	2.45e-13	1076	0
	10.78	1.697	10.78	1.113	10.78	1.066		10.8	3.31068	10.8	2.15402	10.8	2.10861																	1078	0	9.66e-07	1078	0	7.12e-07	1078	0	3.87e-08	1078	0	1.42e-08	1078	0	7.85e-15	1078	0	2.33e-13	1078	0
	10.8	1.482	10.8	1.177	10.8	1.08		10.82	3.3151	10.82	2.1535	10.82	2.11252																	1080	0	9.43e-07	1080	0	6.95e-07	1080	0	3.75e-08	1080	0	1.38e-08	1080	0	7.4e-15	1080	0	2.21e-13	1080	0
	10.82	1.5	10.82	1.084	10.82	1.159		10.84	3.31583	10.84	2.15734	10.84	2.11087																	1082	0	9.2e-07	1082	0	6.8e-07	1082	0	3.64e-08	1082	0	1.33e-08	1082	0	6.98e-15	1082	0	2.09e-13	1082	0
	10.84	1.445	10.84	1.04	10.84	1.15		10.86	3.32635	10.86	2.15279	10.86	2.11099																	1084	0	8.98e-07	1084	0	6.64e-07	1084	0	3.53e-08	1084	0	1.29e-08	1084	0	6.58e-15	1084	0	1.99e-13	1084	0
	10.86	1.416	10.86	1.074	10.86	1.091		10.88	3.32662	10.88	2.15933	10.88	2.10595																	1086	0	8.77e-07	1086	0	6.49e-07	1086	0	3.43e-08	1086	0	1.25e-08	1086	0	6.21e-15	1086	0	1.89e-13	1086	0
	10.88	1.47	10.88	1.048	10.88	1.121		10.9	3.32003	10.9	2.15842	10.9	2.10658																	1088	0	8.56e-07	1088	0	6.34e-07	1088	0	3.33e-08	1088	0	1.21e-08	1088	0	5.86e-15	1088	0	1.79e-13	1088	0
	10.9	1.42	10.9	0.994	10.9	1.131		10.92	3.32624	10.92	2.1628	10.92	2.11207																	1090	0	8.35e-07	1090	0	6.2e-07	1090	0	3.23e-08	1090	0	1.18e-08	1090	0	5.52e-15	1090	0	1.7e-13	1090	0
	10.92	1.538	10.92	0.959	10.92	1.083		10.94	3.3155	10.94	2.15373	10.94	2.10679																	1092	0	8.15e-07	1092	0	6.06e-07	1092	0	3.13e-08	1092	0	1.14e-08	1092	0	5.21e-15	1092	0	1.61e-13	1092	0
	10.94	1.536	10.94	1.064	10.94	1.045		10.96	3.32733	10.96	2.16616	10.96	2.11361																	1094	0	7.96e-07	1094	0	5.92e-07	1094	0	3.04e-08	1094	0	1.1e-08	1094	0	4.91e-15	1094	0	1.53e-13	1094	0
	10.96	1.515	10.96	1.04	10.96	1.103		10.98	3.31093	10.98	2.15645	10.98	2.10507																	1096	0	7.77e-07	1096	0	5.79e-07	1096	0	2.95e-08	1096	0	1.07e-08	1096	0	4.63e-15	1096	0	1.45e-13	1096	0
	10.98	1.56	10.98	1.041	10.98	1.196		11	3.3179	11	2.15702	11	2.10192																	1098	0	7.58e-07	1098	0	5.65e-07	1098	0	2.86e-08	1098	0	1.04e-08	1098	0	4.37e-15	1098	0	1.38e-13	1098	0
	11	1.646	11	1.032	11	1.09		11.02	3.3175	11.02	2.16308	11.02	2.1104																	1100	0	7.4e-07	1100	0	5.53e-07	1100	0	2.78e-08	1100	0	1.01e-08	1100	0	4.12e-15	1100	0	1.31e-13	1100	0
	11.02	1.604	11.02	1.18	11.02	1.053		11.04	3.32203	11.04	2.16466	11.04	2.11065																	1102	0	7.22e-07	1102	0	5.4e-07	1102	0	2.69e-08	1102	0	9.74e-09	1102	0	3.89e-15	1102	0	1.24e-13	1102	0
	11.04	1.596	11.04	1.144	11.04	1.218		11.06	3.32241	11.06	2.16042	11.06	2.11748																	1104	0	7.05e-07	1104	0	5.28e-07	1104	0	2.61e-08	1104	0	9.44e-09	1104	0	3.66e-15	1104	0	1.18e-13	1104	0
	11.06	1.58	11.06	1.089	11.06	1.179		11.08	3.31726	11.08	2.15228	11.08	2.11519																	1106	0	6.88e-07	1106	0	5.16e-07	1106	0	2.54e-08	1106	0	9.15e-09	1106	0	3.46e-15	1106	0	1.12e-13	1106	0
	11.08	1.529	11.08	1.064	11.08	1.22		11.1	3.32576	11.1	2.15749	11.1	2.10808																	1108	0	6.71e-07	1108	0	5.04e-07	1108	0	2.46e-08	1108	0	8.87e-09	1108	0	3.26e-15	1108	0	1.06e-13	1108	0
	11.1	1.514	11.1	1.159	11.1	1.231		11.12	3.3092	11.12	2.15751	11.12	2.10805																	1110	0	6.55e-07	1110	0	4.93e-07	1110	0	2.39e-08	1110	0	8.59e-09	1110	0	3.07e-15	1110	0	1.01e-13	1110	0
	11.12	1.675	11.12	1.094	11.12	1.202		11.14	3.30617	11.14	2.15978	11.14	2.11315																	1112	0	6.4e-07	1112	0	4.81e-07	1112	0	2.32e-08	1112	0	8.33e-09	1112	0	2.9e-15	1112	0	9.56e-14	1112	0
	11.14	1.632	11.14	1.066	11.14	1.237		11.16	3.32298	11.16	2.15937	11.16	2.1042																	1114	0	6.24e-07	1114	0	4.7e-07	1114	0	2.25e-08	1114	0	8.07e-09	1114	0	2.73e-15	1114	0	9.07e-14	1114	0
	11.16	1.568	11.16	1.055	11.16	1.249		11.18	3.3146	11.18	2.1616	11.18	2.11119																	1116	0	6.09e-07	1116	0	4.6e-07	1116	0	2.18e-08	1116	0	7.82e-09	1116	0	2.58e-15	1116	0	8.61e-14	1116	0
	11.18	1.52	11.18	1	11.18	1.202		11.2	3.30642	11.2	2.15405	11.2	2.11062																	1118	0	5.95e-07	1118	0	4.49e-07	1118	0	2.12e-08	1118	0	7.58e-09	1118	0	2.43e-15	1118	0	8.17e-14	1118	0
	11.2	1.508	11.2	1.005	11.2	1.193		11.22	3.31042	11.22	2.15522	11.22	2.10665																	1120	0	5.81e-07	1120	0	4.39e-07	1120	0	2.05e-08	1120	0	7.35e-09	1120	0	2.29e-15	1120	0	7.75e-14	1120	0
	11.22	1.524	11.22	0.867	11.22	1.007		11.24	3.32359	11.24	2.16411	11.24	2.11793																	1122	0	5.67e-07	1122	0	4.29e-07	1122	0	1.99e-08	1122	0	7.12e-09	1122	0	2.16e-15	1122	0	7.36e-14	1122	0
	11.24	1.543	11.24	0.932	11.24	1.244		11.26	3.3242	11.26	2.1568	11.26	2.11092																	1124	0	5.53e-07	1124	0	4.19e-07	1124	0	1.93e-08	1124	0	6.9e-09	1124	0	2.04e-15	1124	0	6.98e-14	1124	0
	11.26	1.573	11.26	0.893	11.26	1.187		11.28	3.33007	11.28	2.16105	11.28	2.11																	1126	0	5.4e-07	1126	0	4.1e-07	1126	0	1.88e-08	1126	0	6.69e-09	1126	0	1.92e-15	1126	0	6.63e-14	1126	0
	11.28	1.524	11.28	1.058	11.28	1.193		11.3	3.33404	11.3	2.16585	11.3	2.10901																	1128	0	5.27e-07	1128	0	4e-07	1128	0	1.82e-08	1128	0	6.48e-09	1128	0	1.81e-15	1128	0	6.29e-14	1128	0
	11.3	1.549	11.3	1.078	11.3	1.241		11.32	3.32416	11.32	2.16306	11.32	2.11476																	1130	0	5.14e-07	1130	0	3.91e-07	1130	0	1.77e-08	1130	0	6.28e-09	1130	0	1.71e-15	1130	0	5.97e-14	1130	0
	11.32	1.579	11.32	0.986	11.32	1.186		11.34	3.33063	11.34	2.15497	11.34	2.11384																	1132	0	5.02e-07	1132	0	3.82e-07	1132	0	1.71e-08	1132	0	6.09e-09	1132	0	1.61e-15	1132	0	5.66e-14	1132	0
	11.34	1.646	11.34	0.931	11.34	1.234		11.36	3.31708	11.36	2.15947	11.36	2.11575																	1134	0	4.9e-07	1134	0	3.74e-07	1134	0	1.66e-08	1134	0	5.9e-09	1134	0	1.52e-15	1134	0	5.37e-14	1134	0
	11.36	1.647	11.36	0.978	11.36	1.182		11.38	3.31542	11.38	2.15745	11.38	2.10721																	1136	0	4.78e-07	1136	0	3.65e-07	1136	0	1.61e-08	1136	0	5.72e-09	1136	0	1.44e-15	1136	0	5.1e-14	1136	0
	11.38	1.549	11.38	0.91	11.38	1.225		11.4	3.3287	11.4	2.14989	11.4	2.1077																	1138	0	4.67e-07	1138	0	3.57e-07	1138	0	1.57e-08	1138	0	5.54e-09	1138	0	1.35e-15	1138	0	4.84e-14	1138	0
	11.4	1.593	11.4	0.964	11.4	1.118		11.42	3.32555	11.42	2.16413	11.42	2.11208																	1140	0	4.55e-07	1140	0	3.49e-07	1140	0	1.52e-08	1140	0	5.37e-09	1140	0	1.28e-15	1140	0	4.59e-14	1140	0
	11.42	1.396	11.42	1.038	11.42	1.14		11.44	3.31788	11.44	2.16426	11.44	2.11509																	1142	0	4.45e-07	1142	0	3.41e-07	1142	0	1.47e-08	1142	0	5.2e-09	1142	0	1.2e-15	1142	0	4.36e-14	1142	0
	11.44	1.416	11.44	1.017	11.44	1.112		11.46	3.33197	11.46	2.16343	11.46	2.10757																	1144	0	4.34e-07	1144	0	3.33e-07	1144	0	1.43e-08	1144	0	5.04e-09	1144	0	1.14e-15	1144	0	4.14e-14	1144	0
	11.46	1.558	11.46	0.929	11.46	1.161		11.48	3.3245	11.48	2.15466	11.48	2.11837																	1146	0	4.24e-07	1146	0	3.26e-07	1146	0	1.39e-08	1146	0	4.89e-09	1146	0	1.07e-15	1146	0	3.93e-14	1146	0
	11.48	1.439	11.48	0.923	11.48	1.156		11.5	3.31647	11.5	2.15793	11.5	2.11815																	1148	0	4.13e-07	1148	0	3.18e-07	1148	0	1.35e-08	1148	0	4.74e-09	1148	0	1.01e-15	1148	0	3.73e-14	1148	0
	11.5	1.459	11.5	0.965	11.5	1.212		11.52	3.31987	11.52	2.16019	11.52	2.11369																	1150	0	4.03e-07	1150	0	3.11e-07	1150	0	1.31e-08	1150	0	4.59e-09	1150	0	9.53e-16	1150	0	3.54e-14	1150	0
	11.52	1.497	11.52	1.006	11.52	1.162		11.54	3.32209	11.54	2.1576	11.54	2.11337																	1152	0	3.94e-07	1152	0	3.04e-07	1152	0	1.27e-08	1152	0	4.45e-09	1152	0	8.99e-16	1152	0	3.36e-14	1152	0
	11.54	1.421	11.54	0.98	11.54	1.172		11.56	3.318	11.56	2.1614	11.56	2.12388																	1154	0	3.84e-07	1154	0	2.97e-07	1154	0	1.23e-08	1154	0	4.31e-09	1154	0	8.48e-16	1154	0	3.18e-14	1154	0
	11.56	1.424	11.56	0.979	11.56	1.18		11.58	3.32037	11.58	2.1636	11.58	2.10976																	1156	0	3.75e-07	1156	0	2.9e-07	1156	0	1.19e-08	1156	0	4.18e-09	1156	0	7.99e-16	1156	0	3.02e-14	1156	0
	11.58	1.471	11.58	0.918	11.58	1.133		11.6	3.32801	11.6	2.16985	11.6	2.11849																	1158	0	3.66e-07	1158	0	2.84e-07	1158	0	1.16e-08	1158	0	4.05e-09	1158	0	7.54e-16	1158	0	2.87e-14	1158	0
	11.6	1.463	11.6	0.923	11.6	1.211		11.62	3.3278	11.62	2.16292	11.62	2.11675																	1160	0	3.57e-07	1160	0	2.77e-07	1160	0	1.12e-08	1160	0	3.92e-09	1160	0	7.11e-16	1160	0	2.72e-14	1160	0
	11.62	1.57	11.62	0.993	11.62	1.224		11.64	3.32387	11.64	2.15319	11.64	2.11204																	1162	0	3.49e-07	1162	0	2.71e-07	1162	0	1.09e-08	1162	0	3.8e-09	1162	0	6.71e-16	1162	0	2.58e-14	1162	0
	11.64	1.588	11.64	1.079	11.64	1.179		11.66	3.33373	11.66	2.15893	11.66	2.11401																	1164	0	3.4e-07	1164	0	2.65e-07	1164	0	1.06e-08	1164	0	3.69e-09	1164	0	6.32e-16	1164	0	2.45e-14	1164	0
	11.66	1.452	11.66	1.113	11.66	1.266		11.68	3.32723	11.68	2.1668	11.68	2.1128																	1166	0	3.32e-07	1166	0	2.59e-07	1166	0	1.03e-08	1166	0	3.57e-09	1166	0	5.96e-16	1166	0	2.33e-14	1166	0
	11.68	1.627	11.68	1.162	11.68	1.268		11.7	3.31788	11.7	2.16008	11.7	2.11586																	1168	0	3.24e-07	1168	0	2.53e-07	1168	0	9.96e-09	1168	0	3.46e-09	1168	0	5.63e-16	1168	0	2.21e-14	1168	0
	11.7	1.358	11.7	1.006	11.7	1.196		11.72	3.33374	11.72	2.16114	11.72	2.1183																	1170	0	3.17e-07	1170	0	2.47e-07	1170	0	9.67e-09	1170	0	3.35e-09	1170	0	5.31e-16	1170	0	2.1e-14	1170	0
	11.72	1.545	11.72	0.99	11.72	1.207		11.74	3.32691	11.74	2.16118	11.74	2.1127																	1172	0	3.09e-07	1172	0	2.41e-07	1172	0	9.38e-09	1172	0	3.25e-09	1172	0	5e-16	1172	0	1.99e-14	1172	0
	11.74	1.589	11.74	0.987	11.74	1.27		11.76	3.32127	11.76	2.15915	11.76	2.1108																	1174	0	3.02e-07	1174	0	2.36e-07	1174	0	9.1e-09	1174	0	3.15e-09	1174	0	4.72e-16	1174	0	1.89e-14	1174	0
	11.76	1.563	11.76	0.957	11.76	1.143		11.78	3.32076	11.78	2.1606	11.78	2.10449																	1176	0	2.94e-07	1176	0	2.31e-07	1176	0	8.83e-09	1176	0	3.05e-09	1176	0	4.45e-16	1176	0	1.79e-14	1176	0
	11.78	1.576	11.78	0.99	11.78	1.213		11.8	3.3324	11.8	2.15593	11.8	2.11113																	1178	0	2.87e-07	1178	0	2.25e-07	1178	0	8.57e-09	1178	0	2.96e-09	1178	0	4.2e-16	1178	0	1.7e-14	1178	0
	11.8	1.574	11.8	0.954	11.8	1.273		11.82	3.33695	11.82	2.15872	11.82	2.11665																	1180	0	2.8e-07	1180	0	2.2e-07	1180	0	8.31e-09	1180	0	2.87e-09	1180	0	3.96e-16	1180	0	1.61e-14	1180	0
	11.82	1.619	11.82	1.059	11.82	1.199		11.84	3.32186	11.84	2.15792	11.84	2.11249																	1182	0	2.74e-07	1182	0	2.15e-07	1182	0	8.07e-09	1182	0	2.78e-09	1182	0	3.73e-16	1182	0	1.53e-14	1182	0
	11.84	1.706	11.84	1.039	11.84	1.284		11.86	3.32666	11.86	2.15987	11.86	2.11764																	1184	0	2.67e-07	1184	0	2.1e-07	1184	0	7.83e-09	1184	0	2.69e-09	1184	0	3.52e-16	1184	0	1.45e-14	1184	0
	11.86	1.603	11.86	0.981	11.86	1.219		11.88	3.32739	11.88	2.15803	11.88	2.11256																	1186	0	2.61e-07	1186	0	2.06e-07	1186	0	7.6e-09	1186	0	2.61e-09	1186	0	3.32e-16	1186	0	1.38e-14	1186	0
	11.88	1.5	11.88	0.986	11.88	1.274		11.9	3.33068	11.9	2.15925	11.9	2.11317																	1188	0	2.55e-07	1188	0	2.01e-07	1188	0	7.37e-09	1188	0	2.53e-09	1188	0	3.13e-16	1188	0	1.31e-14	1188	0
	11.9	1.5	11.9	1.133	11.9	1.133		11.92	3.32449	11.92	2.16292	11.92	2.11443																	1190	0	2.48e-07	1190	0	1.96e-07	1190	0	7.15e-09	1190	0	2.45e-09	1190	0	2.95e-16	1190	0	1.24e-14	1190	0
	11.92	1.668	11.92	1.102	11.92	1.257		11.94	3.32378	11.94	2.15783	11.94	2.11454																	1192	0	2.42e-07	1192	0	1.92e-07	1192	0	6.94e-09	1192	0	2.38e-09	1192	0	2.79e-16	1192	0	1.18e-14	1192	0
	11.94	1.691	11.94	1.105	11.94	1.281		11.96	3.33092	11.96	2.16989	11.96	2.12221																	1194	0	2.37e-07	1194	0	1.87e-07	1194	0	6.73e-09	1194	0	2.3e-09	1194	0	2.63e-16	1194	0	1.12e-14	1194	0
	11.96	1.762	11.96	1.185	11.96	1.302		11.98	3.32999	11.98	2.16673	11.98	2.11412																	1196	0	2.31e-07	1196	0	1.83e-07	1196	0	6.53e-09	1196	0	2.23e-09	1196	0	2.48e-16	1196	0	1.06e-14	1196	0
	11.98	1.452	11.98	1.126	11.98	1.321		12	3.32388	12	2.17015	12	2.12029																	1198	0	2.25e-07	1198	0	1.79e-07	1198	0	6.34e-09	1198	0	2.16e-09	1198	0	2.34e-16	1198	0	1.01e-14	1198	0
	12	1.672	12	1.123	12	1.407		12.02	3.32501	12.02	2.15854	12.02	2.11566																	1200	0	2.2e-07	1200	0	1.75e-07	1200	0	6.15e-09	1200	0	2.1e-09	1200	0	2.2e-16	1200	0	9.56e-15	1200	0
	12.02	1.742	12.02	1.15	12.02	1.281		12.04	3.32338	12.04	2.16377	12.04	2.11363																	1202	0	2.15e-07	1202	0	1.71e-07	1202	0	5.97e-09	1202	0	2.03e-09	1202	0	2.08e-16	1202	0	9.07e-15	1202	0
	12.04	1.69	12.04	1.087	12.04	1.284		12.06	3.32402	12.06	2.15801	12.06	2.11712																	1204	0	2.1e-07	1204	0	1.67e-07	1204	0	5.79e-09	1204	0	1.97e-09	1204	0	1.96e-16	1204	0	8.61e-15	1204	0
	12.06	1.548	12.06	1.044	12.06	1.265		12.08	3.33434	12.08	2.1643	12.08	2.11803																	1206	0	2.05e-07	1206	0	1.63e-07	1206	0	5.62e-09	1206	0	1.91e-09	1206	0	1.85e-16	1206	0	8.17e-15	1206	0
	12.08	1.623	12.08	1.097	12.08	1.264		12.1	3.33063	12.1	2.16075	12.1	2.11423																	1208	0	2e-07	1208	0	1.6e-07	1208	0	5.45e-09	1208	0	1.85e-09	1208	0	1.74e-16	1208	0	7.75e-15	1208	0
	12.1	1.756	12.1	1.172	12.1	1.244		12.12	3.32193	12.12	2.16522	12.12	2.11408																	1210	0	1.95e-07	1210	0	1.56e-07	1210	0	5.29e-09	1210	0	1.79e-09	1210	0	1.64e-16	1210	0	7.36e-15	1210	0
	12.12	1.626	12.12	1.125	12.12	1.203		12.14	3.32461	12.14	2.1595	12.14	2.12117																	1212	0	1.9e-07	1212	0	1.52e-07	1212	0	5.13e-09	1212	0	1.74e-09	1212	0	1.55e-16	1212	0	6.98e-15	1212	0
	12.14	1.776	12.14	1.132	12.14	1.242		12.16	3.32472	12.16	2.15961	12.16	2.11756																	1214	0	1.86e-07	1214	0	1.49e-07	1214	0	4.98e-09	1214	0	1.68e-09	1214	0	1.46e-16	1214	0	6.63e-15	1214	0
	12.16	1.76	12.16	1.2	12.16	1.263		12.18	3.31971	12.18	2.15809	12.18	2.12064																	1216	0	1.81e-07	1216	0	1.46e-07	1216	0	4.83e-09	1216	0	1.63e-09	1216	0	1.38e-16	1216	0	6.29e-15	1216	0
	12.18	1.773	12.18	1.126	12.18	1.259		12.2	3.3221	12.2	2.15958	12.2	2.11349																	1218	0	1.77e-07	1218	0	1.42e-07	1218	0	4.69e-09	1218	0	1.58e-09	1218	0	1.3e-16	1218	0	5.97e-15	1218	0
	12.2	1.724	12.2	1.195	12.2	1.242		12.22	3.31659	12.22	2.15915	12.22	2.11794																	1220	0	1.73e-07	1220	0	1.39e-07	1220	0	4.55e-09	1220	0	1.53e-09	1220	0	1.23e-16	1220	0	5.66e-15	1220	0
	12.22	1.712	12.22	1.253	12.22	1.23		12.24	3.33673	12.24	2.16077	12.24	2.11992																	1222	0	1.69e-07	1222	0	1.36e-07	1222	0	4.42e-09	1222	0	1.48e-09	1222	0	1.16e-16	1222	0	5.38e-15	1222	0
	12.24	1.653	12.24	1.291	12.24	1.251		12.26	3.32186	12.26	2.17153	12.26	2.12103																	1224	0	1.64e-07	1224	0	1.33e-07	1224	0	4.28e-09	1224	0	1.44e-09	1224	0	1.09e-16	1224	0	5.1e-15	1224	0
	12.26	1.648	12.26	1.163	12.26	1.13		12.28	3.3227	12.28	2.16275	12.28	2.10909																	1226	0	1.61e-07	1226	0	1.3e-07	1226	0	4.16e-09	1226	0	1.39e-09	1226	0	1.03e-16	1226	0	4.84e-15	1226	0
	12.28	1.677	12.28	1.199	12.28	1.288		12.3	3.335	12.3	2.16976	12.3	2.11725																	1228	0	1.57e-07	1228	0	1.27e-07	1228	0	4.03e-09	1228	0	1.35e-09	1228	0	9.71e-17	1228	0	4.59e-15	1228	0
	12.3	1.707	12.3	1.198	12.3	1.269		12.32	3.32767	12.32	2.16131	12.32	2.11933																	1230	0	1.53e-07	1230	0	1.24e-07	1230	0	3.91e-09	1230	0	1.31e-09	1230	0	9.16e-17	1230	0	4.36e-15	1230	0
	12.32	1.805	12.32	1.303	12.32	1.237		12.34	3.34085	12.34	2.15741	12.34	2.11261																	1232	0	1.49e-07	1232	0	1.21e-07	1232	0	3.8e-09	1232	0	1.27e-09	1232	0	8.63e-17	1232	0	4.14e-15	1232	0
	12.34	1.779	12.34	1.199	12.34	1.204		12.36	3.33251	12.36	2.16642	12.36	2.11971																	1234	0	1.46e-07	1234	0	1.18e-07	1234	0	3.69e-09	1234	0	1.23e-09	1234	0	8.14e-17	1234	0	3.93e-15	1234	0
	12.36	1.902	12.36	1.185	12.36	1.273		12.38	3.33534	12.38	2.16378	12.38	2.10791																	1236	0	1.42e-07	1236	0	1.16e-07	1236	0	3.58e-09	1236	0	1.19e-09	1236	0	7.68e-17	1236	0	3.73e-15	1236	0
	12.38	1.794	12.38	1.203	12.38	1.152		12.4	3.32627	12.4	2.17135	12.4	2.11559																	1238	0	1.39e-07	1238	0	1.13e-07	1238	0	3.47e-09	1238	0	1.16e-09	1238	0	7.24e-17	1238	0	3.54e-15	1238	0
	12.4	1.683	12.4	1.271	12.4	1.248		12.42	3.33279	12.42	2.16186	12.42	2.1217																	1240	0	1.35e-07	1240	0	1.1e-07	1240	0	3.37e-09	1240	0	1.12e-09	1240	0	6.83e-17	1240	0	3.36e-15	1240	0
	12.42	1.71	12.42	1.226	12.42	1.305		12.44	3.32849	12.44	2.1711	12.44	2.12546																	1242	0	1.32e-07	1242	0	1.08e-07	1242	0	3.27e-09	1242	0	1.09e-09	1242	0	6.44e-17	1242	0	3.19e-15	1242	0
	12.44	1.694	12.44	1.262	12.44	1.225		12.46	3.33223	12.46	2.15538	12.46	2.11617																	1244	0	1.29e-07	1244	0	1.06e-07	1244	0	3.17e-09	1244	0	1.05e-09	1244	0	6.08e-17	1244	0	3.02e-15	1244	0
	12.46	1.758	12.46	1.182	12.46	1.307		12.48	3.33822	12.48	2.16218	12.48	2.12003																	1246	0	1.26e-07	1246	0	1.03e-07	1246	0	3.08e-09	1246	0	1.02e-09	1246	0	5.73e-17	1246	0	2.87e-15	1246	0
	12.48	1.668	12.48	1.266	12.48	1.331		12.5	3.33786	12.5	2.16808	12.5	2.11526																	1248	0	1.23e-07	1248	0	1.01e-07	1248	0	2.98e-09	1248	0	9.88e-10	1248	0	5.4e-17	1248	0	2.72e-15	1248	0
	12.5	1.634	12.5	1.091	12.5	1.303		12.52	3.33205	12.52	2.16533	12.52	2.11927																	1250	0	1.2e-07	1250	0	9.85e-08	1250	0	2.9e-09	1250	0	9.57e-10	1250	0	5.1e-17	1250	0	2.58e-15	1250	0
	12.52	1.634	12.52	1.221	12.52	1.273		12.54	3.32354	12.54	2.15931	12.54	2.1257																	1252	0	1.17e-07	1252	0	9.62e-08	1252	0	2.81e-09	1252	0	9.28e-10	1252	0	4.81e-17	1252	0	2.45e-15	1252	0
	12.54	1.73	12.54	1.164	12.54	1.245		12.56	3.3325	12.56	2.17025	12.56	2.12097																	1254	0	1.14e-07	1254	0	9.4e-08	1254	0	2.73e-09	1254	0	8.99e-10	1254	0	4.53e-17	1254	0	2.33e-15	1254	0
	12.56	1.671	12.56	1.13	12.56	1.208		12.58	3.33363	12.58	2.15736	12.58	2.11431																	1256	0	1.12e-07	1256	0	9.19e-08	1256	0	2.65e-09	1256	0	8.71e-10	1256	0	4.28e-17	1256	0	2.21e-15	1256	0
	12.58	1.752	12.58	1.157	12.58	1.29		12.6	3.32582	12.6	2.16765	12.6	2.11433																	1258	0	1.09e-07	1258	0	8.98e-08	1258	0	2.57e-09	1258	0	8.44e-10	1258	0	4.03e-17	1258	0	2.1e-15	1258	0
	12.6	1.669	12.6	1.104	12.6	1.314		12.62	3.33218	12.62	2.168	12.62	2.12001																	1260	0	1.06e-07	1260	0	8.78e-08	1260	0	2.49e-09	1260	0	8.18e-10	1260	0	3.8e-17	1260	0	1.99e-15	1260	0
	12.62	1.673	12.62	1.22	12.62	1.108		12.64	3.33025	12.64	2.16778	12.64	2.11831																	1262	0	1.04e-07	1262	0	8.58e-08	1262	0	2.42e-09	1262	0	7.93e-10	1262	0	3.59e-17	1262	0	1.89e-15	1262	0
	12.64	1.619	12.64	1.073	12.64	1.317		12.66	3.32924	12.66	2.16595	12.66	2.12159																	1264	0	1.01e-07	1264	0	8.38e-08	1264	0	2.35e-09	1264	0	7.69e-10	1264	0	3.38e-17	1264	0	1.79e-15	1264	0
	12.66	1.717	12.66	1.125	12.66	1.301		12.68	3.33235	12.68	2.17262	12.68	2.11274																	1266	0	9.88e-08	1266	0	8.19e-08	1266	0	2.28e-09	1266	0	7.45e-10	1266	0	3.19e-17	1266	0	1.7e-15	1266	0
	12.68	1.774	12.68	1.163	12.68	1.182		12.7	3.3433	12.7	2.15784	12.7	2.12787																	1268	0	9.65e-08	1268	0	8.01e-08	1268	0	2.21e-09	1268	0	7.22e-10	1268	0	3.01e-17	1268	0	1.61e-15	1268	0
	12.7	1.558	12.7	1.043	12.7	1.186		12.72	3.33397	12.72	2.16357	12.72	2.11787																	1270	0	9.42e-08	1270	0	7.82e-08	1270	0	2.14e-09	1270	0	7e-10	1270	0	2.84e-17	1270	0	1.53e-15	1270	0
	12.72	1.571	12.72	1.114	12.72	1.187		12.74	3.33121	12.74	2.16542	12.74	2.12243																	1272	0	9.19e-08	1272	0	7.65e-08	1272	0	2.08e-09	1272	0	6.78e-10	1272	0	2.68e-17	1272	0	1.45e-15	1272	0
	12.74	1.602	12.74	1.118	12.74	1.109		12.76	3.33078	12.76	2.16579	12.76	2.11796																	1274	0	8.97e-08	1274	0	7.47e-08	1274	0	2.02e-09	1274	0	6.57e-10	1274	0	2.52e-17	1274	0	1.38e-15	1274	0
	12.76	1.715	12.76	1.083	12.76	1.326		12.78	3.33431	12.78	2.15978	12.78	2.11862																	1276	0	8.75e-08	1276	0	7.3e-08	1276	0	1.96e-09	1276	0	6.37e-10	1276	0	2.38e-17	1276	0	1.31e-15	1276	0
	12.78	1.603	12.78	1.105	12.78	1.254		12.8	3.33676	12.8	2.17083	12.8	2.12195																	1278	0	8.54e-08	1278	0	7.14e-08	1278	0	1.9e-09	1278	0	6.17e-10	1278	0	2.25e-17	1278	0	1.24e-15	1278	0
	12.8	1.648	12.8	1.158	12.8	1.117		12.82	3.32982	12.82	2.17081	12.82	2.1273																	1280	0	8.34e-08	1280	0	6.97e-08	1280	0	1.84e-09	1280	0	5.98e-10	1280	0	2.12e-17	1280	0	1.18e-15	1280	0
	12.82	1.53	12.82	1.082	12.82	1.354		12.84	3.3285	12.84	2.15694	12.84	2.12294																	1282	0	8.14e-08	1282	0	6.82e-08	1282	0	1.79e-09	1282	0	5.8e-10	1282	0	2e-17	1282	0	1.12e-15	1282	0
	12.84	1.73	12.84	1.241	12.84	1.244		12.86	3.34222	12.86	2.16077	12.86	2.11132																	1284	0	7.95e-08	1284	0	6.66e-08	1284	0	1.73e-09	1284	0	5.62e-10	1284	0	1.88e-17	1284	0	1.06e-15	1284	0
	12.86	1.611	12.86	1.35	12.86	1.407		12.88	3.33273	12.88	2.17013	12.88	2.12112																	1286	0	7.75e-08	1286	0	6.51e-08	1286	0	1.68e-09	1286	0	5.44e-10	1286	0	1.78e-17	1286	0	1.01e-15	1286	0
	12.88	1.629	12.88	1.286	12.88	1.352		12.9	3.33298	12.9	2.1566	12.9	2.11732																	1288	0	7.57e-08	1288	0	6.36e-08	1288	0	1.63e-09	1288	0	5.28e-10	1288	0	1.68e-17	1288	0	9.56e-16	1288	0
	12.9	1.516	12.9	1.223	12.9	1.287		12.92	3.33415	12.92	2.16479	12.92	2.12065																	1290	0	7.39e-08	1290	0	6.22e-08	1290	0	1.58e-09	1290	0	5.11e-10	1290	0	1.58e-17	1290	0	9.07e-16	1290	0
	12.92	1.67	12.92	1.122	12.92	1.229		12.94	3.32236	12.94	2.16274	12.94	2.12207																	1292	0	7.21e-08	1292	0	6.08e-08	1292	0	1.54e-09	1292	0	4.96e-10	1292	0	1.49e-17	1292	0	8.61e-16	1292	0
	12.94	1.536	12.94	1.137	12.94	1.338		12.96	3.33119	12.96	2.16386	12.96	2.1162																	1294	0	7.04e-08	1294	0	5.94e-08	1294	0	1.49e-09	1294	0	4.8e-10	1294	0	1.41e-17	1294	0	8.17e-16	1294	0
	12.96	1.584	12.96	1.214	12.96	1.351		12.98	3.33648	12.98	2.16677	12.98	2.11822																	1296	0	6.87e-08	1296	0	5.8e-08	1296	0	1.45e-09	1296	0	4.65e-10	1296	0	1.33e-17	1296	0	7.75e-16	1296	0
	12.98	1.553	12.98	1.173	12.98	1.41		13	3.34047	13	2.16768	13	2.11847																	1298	0	6.7e-08	1298	0	5.67e-08	1298	0	1.4e-09	1298	0	4.51e-10	1298	0	1.25e-17	1298	0	7.36e-16	1298	0
	13	1.554	13	1.179	13	1.339		13.02	3.33947	13.02	2.16835	13.02	2.12217																	1300	0	6.54e-08	1300	0	5.54e-08	1300	0	1.36e-09	1300	0	4.37e-10	1300	0	1.18e-17	1300	0	6.98e-16	1300	0
	13.02	1.675	13.02	1.178	13.02	1.371		13.04	3.34126	13.04	2.16556	13.04	2.11656																	1302	0	6.39e-08	1302	0	5.42e-08	1302	0	1.32e-09	1302	0	4.24e-10	1302	0	1.11e-17	1302	0	6.63e-16	1302	0
	13.04	1.734	13.04	1.216	13.04	1.344		13.06	3.33626	13.06	2.16592	13.06	2.11499																	1304	0	6.23e-08	1304	0	5.29e-08	1304	0	1.28e-09	1304	0	4.11e-10	1304	0	1.05e-17	1304	0	6.29e-16	1304	0
	13.06	1.792	13.06	1.284	13.06	1.284		13.08	3.33341	13.08	2.16529	13.08	2.12615																	1306	0	6.08e-08	1306	0	5.17e-08	1306	0	1.25e-09	1306	0	3.98e-10	1306	0	9.89e-18	1306	0	5.97e-16	1306	0
	13.08	1.592	13.08	1.271	13.08	1.296		13.1	3.33751	13.1	2.17232	13.1	2.1261																	1308	0	5.94e-08	1308	0	5.05e-08	1308	0	1.21e-09	1308	0	3.86e-10	1308	0	9.33e-18	1308	0	5.66e-16	1308	0
	13.1	1.621	13.1	1.147	13.1	1.247		13.12	3.33043	13.12	2.17072	13.12	2.11747																	1310	0	5.8e-08	1310	0	4.94e-08	1310	0	1.17e-09	1310	0	3.74e-10	1310	0	8.8e-18	1310	0	5.38e-16	1310	0
	13.12	1.601	13.12	1.264	13.12	1.24		13.14	3.3361	13.14	2.16789	13.14	2.12124																	1312	0	5.66e-08	1312	0	4.83e-08	1312	0	1.14e-09	1312	0	3.62e-10	1312	0	8.3e-18	1312	0	5.1e-16	1312	0
	13.14	1.611	13.14	1.314	13.14	1.242		13.16	3.34145	13.16	2.16523	13.16	2.11422																	1314	0	5.52e-08	1314	0	4.72e-08	1314	0	1.1e-09	1314	0	3.51e-10	1314	0	7.82e-18	1314	0	4.84e-16	1314	0
	13.16	1.531	13.16	1.228	13.16	1.318		13.18	3.32979	13.18	2.16223	13.18	2.12373																	1316	0	5.39e-08	1316	0	4.61e-08	1316	0	1.07e-09	1316	0	3.4e-10	1316	0	7.38e-18	1316	0	4.59e-16	1316	0
	13.18	1.713	13.18	1.205	13.18	1.31		13.2	3.33221	13.2	2.16681	13.2	2.11987																	1318	0	5.26e-08	1318	0	4.51e-08	1318	0	1.04e-09	1318	0	3.3e-10	1318	0	6.96e-18	1318	0	4.36e-16	1318	0
	13.2	1.666	13.2	1.253	13.2	1.272		13.22	3.34006	13.22	2.16706	13.22	2.12217																	1320	0	5.13e-08	1320	0	4.4e-08	1320	0	1.01e-09	1320	0	3.19e-10	1320	0	6.56e-18	1320	0	4.14e-16	1320	0
	13.22	1.705	13.22	1.298	13.22	1.322		13.24	3.33494	13.24	2.17037	13.24	2.12135																	1322	0	5.01e-08	1322	0	4.3e-08	1322	0	9.79e-10	1322	0	3.1e-10	1322	0	6.19e-18	1322	0	3.93e-16	1322	0
	13.24	1.631	13.24	1.274	13.24	1.253		13.26	3.33527	13.26	2.16554	13.26	2.1242																	1324	0	4.89e-08	1324	0	4.2e-08	1324	0	9.5e-10	1324	0	3e-10	1324	0	5.84e-18	1324	0	3.73e-16	1324	0
	13.26	1.62	13.26	1.25	13.26	1.198		13.28	3.33623	13.28	2.1762	13.28	2.11278																	1326	0	4.77e-08	1326	0	4.11e-08	1326	0	9.21e-10	1326	0	2.91e-10	1326	0	5.51e-18	1326	0	3.54e-16	1326	0
	13.28	1.701	13.28	1.269	13.28	1.263		13.3	3.34347	13.3	2.16799	13.3	2.11927																	1328	0	4.66e-08	1328	0	4.02e-08	1328	0	8.94e-10	1328	0	2.82e-10	1328	0	5.19e-18	1328	0	3.36e-16	1328	0
	13.3	1.646	13.3	1.23	13.3	1.327		13.32	3.33585	13.32	2.16935	13.32	2.12629																	1330	0	4.55e-08	1330	0	3.92e-08	1330	0	8.68e-10	1330	0	2.73e-10	1330	0	4.9e-18	1330	0	3.19e-16	1330	0
	13.32	1.673	13.32	1.23	13.32	1.249		13.34	3.33959	13.34	2.16051	13.34	2.12024																	1332	0	4.44e-08	1332	0	3.84e-08	1332	0	8.42e-10	1332	0	2.65e-10	1332	0	4.62e-18	1332	0	3.02e-16	1332	0
	13.34	1.716	13.34	1.121	13.34	1.28		13.36	3.3424	13.36	2.17355	13.36	2.11532																	1334	0	4.33e-08	1334	0	3.75e-08	1334	0	8.17e-10	1334	0	2.57e-10	1334	0	4.36e-18	1334	0	2.87e-16	1334	0
	13.36	1.695	13.36	1.156	13.36	1.198		13.38	3.32986	13.38	2.17101	13.38	2.12188																	1336	0	4.23e-08	1336	0	3.66e-08	1336	0	7.93e-10	1336	0	2.49e-10	1336	0	4.11e-18	1336	0	2.72e-16	1336	0
	13.38	1.608	13.38	1.229	13.38	1.338		13.4	3.33135	13.4	2.16843	13.4	2.12369																	1338	0	4.13e-08	1338	0	3.58e-08	1338	0	7.69e-10	1338	0	2.41e-10	1338	0	3.87e-18	1338	0	2.58e-16	1338	0
	13.4	1.634	13.4	1.139	13.4	1.207		13.42	3.35084	13.42	2.16368	13.42	2.12129																	1340	0	4.03e-08	1340	0	3.5e-08	1340	0	7.46e-10	1340	0	2.33e-10	1340	0	3.65e-18	1340	0	2.45e-16	1340	0
	13.42	1.634	13.42	1.219	13.42	1.136		13.44	3.3383	13.44	2.17205	13.44	2.11622																	1342	0	3.93e-08	1342	0	3.42e-08	1342	0	7.24e-10	1342	0	2.26e-10	1342	0	3.45e-18	1342	0	2.33e-16	1342	0
	13.44	1.71	13.44	1.243	13.44	1.293		13.46	3.33119	13.46	2.17013	13.46	2.11896																	1344	0	3.84e-08	1344	0	3.34e-08	1344	0	7.03e-10	1344	0	2.19e-10	1344	0	3.25e-18	1344	0	2.21e-16	1344	0
	13.46	1.663	13.46	1.226	13.46	1.289		13.48	3.34019	13.48	2.16518	13.48	2.12669																	1346	0	3.75e-08	1346	0	3.27e-08	1346	0	6.82e-10	1346	0	2.13e-10	1346	0	3.07e-18	1346	0	2.1e-16	1346	0
	13.48	1.627	13.48	1.169	13.48	1.227		13.5	3.34858	13.5	2.17055	13.5	2.1232																	1348	0	3.66e-08	1348	0	3.19e-08	1348	0	6.61e-10	1348	0	2.06e-10	1348	0	2.89e-18	1348	0	1.99e-16	1348	0
	13.5	1.732	13.5	1.139	13.5	1.161		13.52	3.34097	13.52	2.16965	13.52	2.12794																	1350	0	3.57e-08	1350	0	3.12e-08	1350	0	6.42e-10	1350	0	2e-10	1350	0	2.73e-18	1350	0	1.89e-16	1350	0
	13.52	1.58	13.52	1.261	13.52	1.271		13.54	3.35297	13.54	2.1638	13.54	2.11867																	1352	0	3.48e-08	1352	0	3.05e-08	1352	0	6.23e-10	1352	0	1.93e-10	1352	0	2.57e-18	1352	0	1.79e-16	1352	0
	13.54	1.695	13.54	1.134	13.54	1.19		13.56	3.33273	13.56	2.16811	13.56	2.12426																	1354	0	3.4e-08	1354	0	2.98e-08	1354	0	6.04e-10	1354	0	1.87e-10	1354	0	2.43e-18	1354	0	1.7e-16	1354	0
	13.56	1.741	13.56	1.17	13.56	1.126		13.58	3.3431	13.58	2.17009	13.58	2.11858																	1356	0	3.32e-08	1356	0	2.91e-08	1356	0	5.86e-10	1356	0	1.82e-10	1356	0	2.29e-18	1356	0	1.61e-16	1356	0
	13.58	1.675	13.58	1.148	13.58	1.202		13.6	3.34108	13.6	2.16692	13.6	2.12769																	1358	0	3.24e-08	1358	0	2.84e-08	1358	0	5.69e-10	1358	0	1.76e-10	1358	0	2.16e-18	1358	0	1.53e-16	1358	0
	13.6	1.773	13.6	1.227	13.6	1.193		13.62	3.33712	13.62	2.163	13.62	2.11458																	1360	0	3.16e-08	1360	0	2.78e-08	1360	0	5.52e-10	1360	0	1.71e-10	1360	0	2.03e-18	1360	0	1.45e-16	1360	0
	13.62	1.606	13.62	1.166	13.62	1.302		13.64	3.34439	13.64	2.16419	13.64	2.12334																	1362	0	3.09e-08	1362	0	2.72e-08	1362	0	5.36e-10	1362	0	1.65e-10	1362	0	1.92e-18	1362	0	1.38e-16	1362	0
	13.64	1.581	13.64	1.089	13.64	1.203		13.66	3.34687	13.66	2.17322	13.66	2.13016																	1364	0	3.01e-08	1364	0	2.65e-08	1364	0	5.2e-10	1364	0	1.6e-10	1364	0	1.81e-18	1364	0	1.31e-16	1364	0
	13.66	1.57	13.66	1.161	13.66	1.202		13.68	3.33978	13.68	2.16619	13.68	2.11892																	1366	0	2.94e-08	1366	0	2.59e-08	1366	0	5.04e-10	1366	0	1.55e-10	1366	0	1.71e-18	1366	0	1.24e-16	1366	0
	13.68	1.592	13.68	1.223	13.68	1.162		13.7	3.34092	13.7	2.16775	13.7	2.12722																	1368	0	2.87e-08	1368	0	2.54e-08	1368	0	4.89e-10	1368	0	1.51e-10	1368	0	1.61e-18	1368	0	1.18e-16	1368	0
	13.7	1.654	13.7	1.218	13.7	1.102		13.72	3.33225	13.72	2.17355	13.72	2.13069																	1370	0	2.8e-08	1370	0	2.48e-08	1370	0	4.75e-10	1370	0	1.46e-10	1370	0	1.52e-18	1370	0	1.12e-16	1370	0
	13.72	1.603	13.72	1.173	13.72	1.25		13.74	3.35185	13.74	2.16961	13.74	2.11878																	1372	0	2.73e-08	1372	0	2.42e-08	1372	0	4.61e-10	1372	0	1.41e-10	1372	0	1.43e-18	1372	0	1.06e-16	1372	0
	13.74	1.76	13.74	1.009	13.74	1.195		13.76	3.33983	13.76	2.17742	13.76	2.12839																	1374	0	2.67e-08	1374	0	2.37e-08	1374	0	4.47e-10	1374	0	1.37e-10	1374	0	1.35e-18	1374	0	1.01e-16	1374	0
	13.76	1.598	13.76	1.044	13.76	1.184		13.78	3.32501	13.78	2.15898	13.78	2.12235																	1376	0	2.6e-08	1376	0	2.31e-08	1376	0	4.34e-10	1376	0	1.33e-10	1376	0	1.27e-18	1376	0	9.56e-17	1376	0
	13.78	1.632	13.78	1.116	13.78	1.197		13.8	3.34727	13.8	2.17047	13.8	2.12336																	1378	0	2.54e-08	1378	0	2.26e-08	1378	0	4.21e-10	1378	0	1.29e-10	1378	0	1.2e-18	1378	0	9.07e-17	1378	0
	13.8	1.792	13.8	1.089	13.8	1.323		13.82	3.34102	13.82	2.17061	13.82	2.12353																	1380	0	2.48e-08	1380	0	2.21e-08	1380	0	4.08e-10	1380	0	1.25e-10	1380	0	1.13e-18	1380	0	8.61e-17	1380	0
	13.82	1.579	13.82	1.111	13.82	1.31		13.84	3.33994	13.84	2.17406	13.84	2.12831																	1382	0	2.42e-08	1382	0	2.16e-08	1382	0	3.96e-10	1382	0	1.21e-10	1382	0	1.07e-18	1382	0	8.17e-17	1382	0
	13.84	1.699	13.84	1.083	13.84	1.254		13.86	3.33853	13.86	2.16513	13.86	2.1343																	1384	0	2.36e-08	1384	0	2.11e-08	1384	0	3.85e-10	1384	0	1.17e-10	1384	0	1.01e-18	1384	0	7.76e-17	1384	0
	13.86	1.696	13.86	1.067	13.86	1.336		13.88	3.35167	13.88	2.17277	13.88	2.12606																	1386	0	2.31e-08	1386	0	2.06e-08	1386	0	3.73e-10	1386	0	1.14e-10	1386	0	9.5e-19	1386	0	7.36e-17	1386	0
	13.88	1.738	13.88	1.178	13.88	1.137		13.9	3.34153	13.9	2.16647	13.9	2.12302																	1388	0	2.25e-08	1388	0	2.01e-08	1388	0	3.62e-10	1388	0	1.1e-10	1388	0	8.96e-19	1388	0	6.98e-17	1388	0
	13.9	1.632	13.9	1.179	13.9	1.064		13.92	3.35267	13.92	2.16931	13.92	2.11938																	1390	0	2.2e-08	1390	0	1.97e-08	1390	0	3.51e-10	1390	0	1.07e-10	1390	0	8.45e-19	1390	0	6.63e-17	1390	0
	13.92	1.734	13.92	1.134	13.92	1.181		13.94	3.3367	13.94	2.16777	13.94	2.12575																	1392	0	2.14e-08	1392	0	1.92e-08	1392	0	3.41e-10	1392	0	1.03e-10	1392	0	7.97e-19	1392	0	6.29e-17	1392	0
	13.94	1.573	13.94	1.094	13.94	1.049		13.96	3.33625	13.96	2.1646	13.96	2.12189																	1394	0	2.09e-08	1394	0	1.88e-08	1394	0	3.31e-10	1394	0	1e-10	1394	0	7.52e-19	1394	0	5.97e-17	1394	0
	13.96	1.695	13.96	1.091	13.96	1.232		13.98	3.3541	13.98	2.16626	13.98	2.13003																	1396	0	2.04e-08	1396	0	1.84e-08	1396	0	3.21e-10	1396	0	9.71e-11	1396	0	7.09e-19	1396	0	5.67e-17	1396	0
	13.98	1.7	13.98	1.151	13.98	1.16		14	3.34446	14	2.17039	14	2.12695																	1398	0	1.99e-08	1398	0	1.8e-08	1398	0	3.11e-10	1398	0	9.41e-11	1398	0	6.69e-19	1398	0	5.38e-17	1398	0
	14	1.617	14	1.038	14	1.211		14.02	3.33796	14.02	2.16442	14.02	2.11988																	1400	0	1.95e-08	1400	0	1.75e-08	1400	0	3.02e-10	1400	0	9.12e-11	1400	0	6.31e-19	1400	0	5.1e-17	1400	0
	14.02	1.571	14.02	1.04	14.02	1.252		14.04	3.34287	14.04	2.16529	14.04	2.13543																	1402	0	1.9e-08	1402	0	1.71e-08	1402	0	2.93e-10	1402	0	8.83e-11	1402	0	5.95e-19	1402	0	4.84e-17	1402	0
	14.04	1.725	14.04	1.009	14.04	1.279		14.06	3.3529	14.06	2.17201	14.06	2.12328																	1404	0	1.85e-08	1404	0	1.68e-08	1404	0	2.84e-10	1404	0	8.56e-11	1404	0	5.61e-19	1404	0	4.6e-17	1404	0
	14.06	1.686	14.06	1.058	14.06	1.272		14.08	3.34087	14.08	2.16819	14.08	2.12271																	1406	0	1.81e-08	1406	0	1.64e-08	1406	0	2.76e-10	1406	0	8.3e-11	1406	0	5.29e-19	1406	0	4.36e-17	1406	0
	14.08	1.632	14.08	1.009	14.08	1.211		14.1	3.34472	14.1	2.17079	14.1	2.12867																	1408	0	1.77e-08	1408	0	1.6e-08	1408	0	2.68e-10	1408	0	8.04e-11	1408	0	4.99e-19	1408	0	4.14e-17	1408	0
	14.1	1.585	14.1	0.998	14.1	1.117		14.12	3.34134	14.12	2.16471	14.12	2.12755																	1410	0	1.72e-08	1410	0	1.56e-08	1410	0	2.6e-10	1410	0	7.79e-11	1410	0	4.71e-19	1410	0	3.93e-17	1410	0
	14.12	1.647	14.12	0.995	14.12	1.15		14.14	3.34223	14.14	2.16659	14.14	2.12845																	1412	0	1.68e-08	1412	0	1.53e-08	1412	0	2.52e-10	1412	0	7.55e-11	1412	0	4.44e-19	1412	0	3.73e-17	1412	0
	14.14	1.671	14.14	1.107	14.14	1.091		14.16	3.34005	14.16	2.17054	14.16	2.12727																	1414	0	1.64e-08	1414	0	1.49e-08	1414	0	2.45e-10	1414	0	7.32e-11	1414	0	4.19e-19	1414	0	3.54e-17	1414	0
	14.16	1.701	14.16	1.087	14.16	1.162		14.18	3.34176	14.18	2.16902	14.18	2.13194																	1416	0	1.6e-08	1416	0	1.46e-08	1416	0	2.37e-10	1416	0	7.09e-11	1416	0	3.95e-19	1416	0	3.36e-17	1416	0
	14.18	1.68	14.18	1.094	14.18	1.145		14.2	3.34203	14.2	2.16897	14.2	2.12284																	1418	0	1.56e-08	1418	0	1.43e-08	1418	0	2.3e-10	1418	0	6.87e-11	1418	0	3.72e-19	1418	0	3.19e-17	1418	0
	14.2	1.637	14.2	1.118	14.2	1.099		14.22	3.34536	14.22	2.16816	14.22	2.12985																	1420	0	1.53e-08	1420	0	1.39e-08	1420	0	2.24e-10	1420	0	6.66e-11	1420	0	3.51e-19	1420	0	3.02e-17	1420	0
	14.22	1.665	14.22	1.049	14.22	1.094		14.24	3.34635	14.24	2.16241	14.24	2.12494																	1422	0	1.49e-08	1422	0	1.36e-08	1422	0	2.17e-10	1422	0	6.46e-11	1422	0	3.31e-19	1422	0	2.87e-17	1422	0
	14.24	1.542	14.24	1.105	14.24	1.039		14.26	3.34245	14.26	2.17333	14.26	2.12183																	1424	0	1.45e-08	1424	0	1.33e-08	1424	0	2.1e-10	1424	0	6.26e-11	1424	0	3.12e-19	1424	0	2.72e-17	1424	0
	14.26	1.626	14.26	1.019	14.26	1.064		14.28	3.33977	14.28	2.17562	14.28	2.12935																	1426	0	1.42e-08	1426	0	1.3e-08	1426	0	2.04e-10	1426	0	6.06e-11	1426	0	2.95e-19	1426	0	2.58e-17	1426	0
	14.28	1.67	14.28	1.042	14.28	1.04		14.3	3.34738	14.3	2.1731	14.3	2.12756																	1428	0	1.39e-08	1428	0	1.27e-08	1428	0	1.98e-10	1428	0	5.88e-11	1428	0	2.78e-19	1428	0	2.45e-17	1428	0
	14.3	1.736	14.3	1.07	14.3	1.122		14.32	3.34042	14.32	2.16845	14.32	2.12895																	1430	0	1.35e-08	1430	0	1.24e-08	1430	0	1.92e-10	1430	0	5.7e-11	1430	0	2.62e-19	1430	0	2.33e-17	1430	0
	14.32	1.736	14.32	1.054	14.32	1.053		14.34	3.35269	14.34	2.17589	14.34	2.12471																	1432	0	1.32e-08	1432	0	1.21e-08	1432	0	1.87e-10	1432	0	5.52e-11	1432	0	2.47e-19	1432	0	2.21e-17	1432	0
	14.34	1.621	14.34	1.159	14.34	1.052		14.36	3.34199	14.36	2.17029	14.36	2.12622																	1434	0	1.29e-08	1434	0	1.19e-08	1434	0	1.81e-10	1434	0	5.35e-11	1434	0	2.33e-19	1434	0	2.1e-17	1434	0
	14.36	1.599	14.36	1.104	14.36	1.115		14.38	3.34133	14.38	2.16301	14.38	2.12793																	1436	0	1.26e-08	1436	0	1.16e-08	1436	0	1.76e-10	1436	0	5.18e-11	1436	0	2.2e-19	1436	0	1.99e-17	1436	0
	14.38	1.662	14.38	1.082	14.38	0.964		14.4	3.34437	14.4	2.16845	14.4	2.12866																	1438	0	1.23e-08	1438	0	1.13e-08	1438	0	1.7e-10	1438	0	5.02e-11	1438	0	2.07e-19	1438	0	1.89e-17	1438	0
	14.4	1.659	14.4	1.117	14.4	1.002		14.42	3.32747	14.42	2.16904	14.42	2.13686																	1440	0	1.2e-08	1440	0	1.11e-08	1440	0	1.65e-10	1440	0	4.87e-11	1440	0	1.95e-19	1440	0	1.79e-17	1440	0
	14.42	1.738	14.42	0.966	14.42	0.95		14.44	3.3494	14.44	2.1639	14.44	2.11881																	1442	0	1.17e-08	1442	0	1.08e-08	1442	0	1.6e-10	1442	0	4.72e-11	1442	0	1.84e-19	1442	0	1.7e-17	1442	0
	14.44	1.661	14.44	1.187	14.44	0.973		14.46	3.34811	14.46	2.16834	14.46	2.13089																	1444	0	1.14e-08	1444	0	1.06e-08	1444	0	1.56e-10	1444	0	4.57e-11	1444	0	1.74e-19	1444	0	1.61e-17	1444	0
	14.46	1.744	14.46	1.05	14.46	1.068		14.48	3.33402	14.48	2.17158	14.48	2.11628																	1446	0	1.11e-08	1446	0	1.03e-08	1446	0	1.51e-10	1446	0	4.43e-11	1446	0	1.64e-19	1446	0	1.53e-17	1446	0
	14.48	1.808	14.48	1.057	14.48	1.006		14.5	3.33559	14.5	2.1673	14.5	2.12626																	1448	0	1.09e-08	1448	0	1.01e-08	1448	0	1.47e-10	1448	0	4.3e-11	1448	0	1.55e-19	1448	0	1.45e-17	1448	0
	14.5	1.732	14.5	0.97	14.5	0.992		14.52	3.34394	14.52	2.16981	14.52	2.12882																	1450	0	1.06e-08	1450	0	9.87e-09	1450	0	1.42e-10	1450	0	4.16e-11	1450	0	1.46e-19	1450	0	1.38e-17	1450	0
	14.52	1.724	14.52	0.941	14.52	0.975		14.54	3.34882	14.54	2.1684	14.54	2.12851																	1452	0	1.04e-08	1452	0	9.65e-09	1452	0	1.38e-10	1452	0	4.03e-11	1452	0	1.38e-19	1452	0	1.31e-17	1452	0
	14.54	1.705	14.54	0.964	14.54	1		14.56	3.34741	14.56	2.17667	14.56	2.13732																	1454	0	1.01e-08	1454	0	9.43e-09	1454	0	1.34e-10	1454	0	3.91e-11	1454	0	1.3e-19	1454	0	1.24e-17	1454	0
	14.56	1.897	14.56	0.973	14.56	1.034		14.58	3.33073	14.58	2.17859	14.58	2.12564																	1456	0	9.87e-09	1456	0	9.22e-09	1456	0	1.3e-10	1456	0	3.79e-11	1456	0	1.22e-19	1456	0	1.18e-17	1456	0
	14.58	1.791	14.58	1.02	14.58	1.074		14.6	3.33243	14.6	2.17875	14.6	2.12675																	1458	0	9.63e-09				1458	0	1.26e-10	1458	0	3.67e-11				1458	0	1.12e-17	1458	0
	14.6	1.743	14.6	1.033	14.6	0.979		14.62	3.35315	14.62	2.16682	14.62	2.12841																	1460	0	9.4e-09				1460	0	1.22e-10	1460	0	3.56e-11				1460	0	1.06e-17	1460	0
	14.62	1.78	14.62	0.975	14.62	1.027		14.64	3.33773	14.64	2.17155	14.64	2.13052																	1462	0	9.18e-09				1462	0	1.19e-10	1462	0	3.45e-11				1462	0	1.01e-17	1462	0
	14.64	1.748	14.64	1.092	14.64	1.129		14.66	3.32913	14.66	2.1695	14.66	2.12305																	1464	0	8.96e-09				1464	0	1.15e-10	1464	0	3.34e-11				1464	0	9.56e-18	1464	0
	14.66	1.909	14.66	0.983	14.66	0.98		14.68	3.3501	14.68	2.1684	14.68	2.13167																	1466	0	8.74e-09				1466	0	1.12e-10	1466	0	3.24e-11				1466	0	9.08e-18	1466	0
	14.68	1.687	14.68	1.21	14.68	1.129		14.7	3.35302	14.7	2.16931	14.7	2.12313																	1468	0	8.53e-09				1468	0	1.08e-10	1468	0	3.14e-11				1468	0	8.61e-18	1468	0
	14.7	1.76	14.7	1.024	14.7	1.065		14.72	3.3503	14.72	2.17354	14.72	2.12465																	1470	0	8.33e-09				1470	0	1.05e-10	1470	0	3.04e-11				1470	0	8.17e-18	1470	0
	14.72	1.777	14.72	1.075	14.72	1.116		14.74	3.33658	14.74	2.17202	14.74	2.12388																	1472	0	8.13e-09				1472	0	1.02e-10	1472	0	2.95e-11				1472	0	7.76e-18	1472	0
	14.74	1.648	14.74	0.962	14.74	1.108		14.76	3.35988	14.76	2.17878	14.76	2.12784																	1474	0	7.93e-09				1474	0	9.91e-11	1474	0	2.86e-11				1474	0	7.36e-18	1474	0
	14.76	1.735	14.76	1.011	14.76	1.002		14.78	3.34997	14.78	2.17203	14.78	2.12957																	1476	0	7.74e-09				1476	0	9.61e-11	1476	0	2.77e-11				1476	0	6.99e-18	1476	0
	14.78	1.696	14.78	1.09	14.78	1.112		14.8	3.3451	14.8	2.17193	14.8	2.12032																	1478	0	7.56e-09				1478	0	9.33e-11	1478	0	2.68e-11				1478	0	6.63e-18	1478	0
	14.8	1.77	14.8	1.085	14.8	1.157		14.82	3.34671	14.82	2.16517	14.82	2.12129																	1480	0	7.38e-09				1480	0	9.05e-11	1480	0	2.6e-11				1480	0	6.29e-18	1480	0
	14.82	1.675	14.82	1.013	14.82	1.06		14.84	3.34172	14.84	2.17542	14.84	2.13282																	1482	0	7.2e-09				1482	0	8.78e-11	1482	0	2.52e-11				1482	0	5.97e-18	1482	0
	14.84	1.72	14.84	1.128	14.84	1.044		14.86	3.34669	14.86	2.17343	14.86	2.13053																	1484	0	7.03e-09				1484	0	8.52e-11	1484	0	2.44e-11				1484	0	5.67e-18	1484	0
	14.86	1.708	14.86	1.091	14.86	0.966		14.88	3.3505	14.88	2.16724	14.88	2.12492																	1486	0	6.86e-09				1486	0	8.27e-11	1486	0	2.37e-11				1486	0	5.38e-18	1486	0
	14.88	1.747	14.88	1.032	14.88	1.04		14.9	3.34945	14.9	2.17324	14.9	2.13269																	1488	0	6.69e-09				1488	0	8.02e-11	1488	0	2.29e-11				1488	0	5.1e-18	1488	0
	14.9	1.681	14.9	1.101	14.9	1.027		14.92	3.35511	14.92	2.16939	14.92	2.12494																	1490	0	6.53e-09				1490	0	7.79e-11	1490	0	2.22e-11				1490	0	4.84e-18	1490	0
	14.92	1.592	14.92	1.074	14.92	1.093		14.94	3.33901	14.94	2.16845	14.94	2.13098																	1492	0	6.38e-09				1492	0	7.55e-11	1492	0	2.15e-11				1492	0	4.6e-18	1492	0
	14.94	1.623	14.94	1.029	14.94	1.119		14.96	3.35014	14.96	2.16382	14.96	2.1294																	1494	0	6.22e-09				1494	0	7.33e-11	1494	0	2.09e-11				1494	0	4.36e-18	1494	0
	14.96	1.748	14.96	1.053	14.96	0.981		14.98	3.34789	14.98	2.16193	14.98	2.13376																	1496	0	6.08e-09				1496	0	7.11e-11	1496	0	2.02e-11				1496	0	4.14e-18	1496	0
	14.98	1.63	14.98	1.055	14.98	1.058		15	3.34378	15	2.16624	15	2.1353																	1498	0	5.93e-09				1498	0	6.9e-11	1498	0	1.96e-11				1498	0	3.93e-18	1498	0
	15	1.798	15	1.048	15	1.026		15.02	3.34668	15.02	2.17147	15.02	2.12119																	1500	0	5.79e-09				1500	0	6.7e-11	1500	0	1.9e-11				1500	0	3.73e-18	1500	0
	15.02	1.573	15.02	1.235	15.02	0.954		15.04	3.35611	15.04	2.17319	15.04	2.13323																	1502	0	5.65e-09				1502	0	6.5e-11	1502	0	1.84e-11				1502	0	3.54e-18	1502	0
	15.04	1.69	15.04	1.079	15.04	0.96		15.06	3.33987	15.06	2.17336	15.06	2.13595																	1504	0	5.51e-09				1504	0	6.3e-11	1504	0	1.79e-11				1504	0	3.36e-18	1504	0
	15.06	1.547	15.06	0.958	15.06	1.04		15.08	3.34158	15.08	2.16783	15.08	2.1276																	1506	0	5.38e-09				1506	0	6.12e-11	1506	0	1.73e-11				1506	0	3.19e-18	1506	0
	15.08	1.593	15.08	1.012	15.08	1.123		15.1	3.35442	15.1	2.17177	15.1	2.12773																	1508	0	5.25e-09				1508	0	5.94e-11	1508	0	1.68e-11				1508	0	3.02e-18	1508	0
	15.1	1.627	15.1	0.986	15.1	1.127		15.12	3.33947	15.12	2.17362	15.12	2.12996																	1510	0	5.13e-09				1510	0	5.76e-11	1510	0	1.63e-11				1510	0	2.87e-18	1510	0
	15.12	1.79	15.12	1.069	15.12	1.08		15.14	3.34661	15.14	2.16588	15.14	2.12763																	1512	0	5e-09				1512	0	5.59e-11	1512	0	1.57e-11				1512	0	2.72e-18	1512	0
	15.14	1.701	15.14	1.037	15.14	1.096		15.16	3.34857	15.16	2.17154	15.16	2.12724																	1514	0	4.88e-09				1514	0	5.42e-11	1514	0	1.53e-11				1514	0	2.58e-18	1514	0
	15.16	1.734	15.16	1.1	15.16	1.062		15.18	3.34134	15.18	2.1698	15.18	2.12801																	1516	0	4.77e-09				1516	0	5.26e-11	1516	0	1.48e-11				1516	0	2.45e-18	1516	0
	15.18	1.783	15.18	1.132	15.18	1.164		15.2	3.3531	15.2	2.17925	15.2	2.13288																	1518	0	4.65e-09				1518	0	5.11e-11	1518	0	1.43e-11				1518	0	2.33e-18	1518	0
	15.2	1.836	15.2	1.159	15.2	1.011		15.22	3.35159	15.22	2.17076	15.22	2.12814																	1520	0	4.54e-09				1520	0	4.95e-11	1520	0	1.39e-11				1520	0	2.21e-18	1520	0
	15.22	1.778	15.22	1.069	15.22	1.007		15.24	3.34355	15.24	2.1731	15.24	2.12579																	1522	0	4.43e-09				1522	0	4.81e-11	1522	0	1.35e-11				1522	0	2.1e-18	1522	0
	15.24	1.889	15.24	1.046	15.24	1.07		15.26	3.34611	15.26	2.16703	15.26	2.13133																	1524	0	4.33e-09				1524	0	4.66e-11	1524	0	1.3e-11				1524	0	1.99e-18	1524	0
	15.26	1.781	15.26	1.157	15.26	1.05		15.28	3.35286	15.28	2.17216	15.28	2.13016																	1526	0	4.22e-09				1526	0	4.53e-11	1526	0	1.26e-11				1526	0	1.89e-18	1526	0
	15.28	1.752	15.28	1.083	15.28	1.199		15.3	3.34403	15.3	2.17113	15.3	2.12551																	1528	0	4.12e-09				1528	0	4.39e-11	1528	0	1.23e-11				1528	0	1.79e-18	1528	0
	15.3	1.788	15.3	1.049	15.3	1.109		15.32	3.34751	15.32	2.16716	15.32	2.12659																	1530	0	4.02e-09				1530	0	4.26e-11	1530	0	1.19e-11				1530	0	1.7e-18	1530	0
	15.32	1.771	15.32	1.134	15.32	1.113		15.34	3.36249	15.34	2.17195	15.34	2.12786																	1532	0	3.93e-09				1532	0	4.13e-11	1532	0	1.15e-11				1532	0	1.61e-18	1532	0
	15.34	1.804	15.34	1.181	15.34	1.156		15.36	3.35409	15.36	2.17355	15.36	2.12604																	1534	0	3.83e-09				1534	0	4.01e-11	1534	0	1.12e-11				1534	0	1.53e-18	1534	0
	15.36	1.883	15.36	1.104	15.36	1.154		15.38	3.35036	15.38	2.17884	15.38	2.12061																	1536	0	3.74e-09				1536	0	3.89e-11	1536	0	1.08e-11				1536	0	1.45e-18	1536	0
	15.38	1.806	15.38	1.178	15.38	1.097		15.4	3.35799	15.4	2.16966	15.4	2.13164																	1538	0	3.65e-09				1538	0	3.78e-11	1538	0	1.05e-11				1538	0	1.38e-18	1538	0
	15.4	1.796	15.4	1.179	15.4	1.119		15.42	3.34565	15.42	2.16899	15.42	2.12547																	1540	0	3.56e-09				1540	0	3.67e-11	1540	0	1.02e-11				1540	0	1.31e-18	1540	0
	15.42	1.817	15.42	1.117	15.42	1.157		15.44	3.33422	15.44	2.16631	15.44	2.12543																	1542	0	3.48e-09				1542	0	3.56e-11	1542	0	9.84e-12				1542	0	1.24e-18	1542	0
	15.44	1.722	15.44	1.072	15.44	1.162		15.46	3.34389	15.46	2.1727	15.46	2.13454																	1544	0	3.39e-09				1544	0	3.45e-11	1544	0	9.54e-12				1544	0	1.18e-18	1544	0
	15.46	1.788	15.46	1.078	15.46	1.132		15.48	3.35078	15.48	2.1756	15.48	2.13051																	1546	0	3.31e-09				1546	0	3.35e-11	1546	0	9.24e-12				1546	0	1.12e-18	1546	0
	15.48	1.746	15.48	1.095	15.48	1.295		15.5	3.35132	15.5	2.17162	15.5	2.12723																	1548	0	3.23e-09				1548	0	3.25e-11	1548	0	8.96e-12				1548	0	1.06e-18	1548	0
	15.5	1.797	15.5	1.153	15.5	1.13		15.52	3.35064	15.52	2.16787	15.52	2.12886																	1550	0	3.16e-09				1550	0	3.15e-11	1550	0	8.68e-12				1550	0	1.01e-18	1550	0
	15.52	1.761	15.52	1.163	15.52	1.041		15.54	3.35629	15.54	2.17608	15.54	2.13333																	1552	0	3.08e-09				1552	0	3.06e-11	1552	0	8.41e-12				1552	0	9.56e-19	1552	0
	15.54	1.797	15.54	1.184	15.54	1.17		15.56	3.34664	15.56	2.17182	15.56	2.12768																	1554	0	3.01e-09				1554	0	2.97e-11	1554	0	8.15e-12				1554	0	9.08e-19	1554	0
	15.56	1.769	15.56	1.108	15.56	1.011		15.58	3.35588	15.58	2.17653	15.58	2.12836																	1556	0	2.93e-09				1556	0	2.88e-11	1556	0	7.9e-12				1556	0	8.61e-19	1556	0
	15.58	1.832	15.58	1.222	15.58	1.167		15.6	3.34968	15.6	2.17051	15.6	2.13344																	1558	0	2.86e-09				1558	0	2.79e-11	1558	0	7.66e-12				1558	0	8.17e-19	1558	0
	15.6	1.648	15.6	1.123	15.6	1.236		15.62	3.35411	15.62	2.17601	15.62	2.12748																	1560	0	2.8e-09				1560	0	2.71e-11	1560	0	7.42e-12				1560	0	7.76e-19	1560	0
	15.62	1.839	15.62	1.214	15.62	1.177		15.64	3.35381	15.64	2.17437	15.64	2.13251																	1562	0	2.73e-09				1562	0	2.63e-11	1562	0	7.19e-12				1562	0	7.36e-19	1562	0
	15.64	1.782	15.64	1.126	15.64	1.05		15.66	3.36181	15.66	2.17577	15.66	2.13109																	1564	0	2.66e-09				1564	0	2.55e-11	1564	0	6.97e-12				1564	0	6.99e-19	1564	0
	15.66	1.813	15.66	1.129	15.66	1.247		15.68	3.349	15.68	2.17825	15.68	2.1347																	1566	0	2.6e-09				1566	0	2.48e-11	1566	0	6.75e-12				1566	0	6.63e-19	1566	0
	15.68	1.727	15.68	1.173	15.68	1.129		15.7	3.35342	15.7	2.17057	15.7	2.12851																	1568	0	2.54e-09				1568	0	2.4e-11	1568	0	6.55e-12				1568	0	6.29e-19	1568	0
	15.7	1.758	15.7	1.218	15.7	1.154		15.72	3.34312	15.72	2.17646	15.72	2.12796																	1570	0	2.48e-09				1570	0	2.33e-11	1570	0	6.34e-12				1570	0	5.97e-19	1570	0
	15.72	1.714	15.72	1.187	15.72	1.215		15.74	3.35628	15.74	2.16648	15.74	2.12834																	1572	0	2.42e-09				1572	0	2.26e-11	1572	0	6.15e-12				1572	0	5.67e-19	1572	0
	15.74	1.783	15.74	1.206	15.74	1.235		15.76	3.35954	15.76	2.17944	15.76	2.12915																	1574	0	2.36e-09				1574	0	2.2e-11	1574	0	5.96e-12				1574	0	5.38e-19	1574	0
	15.76	1.733	15.76	1.112	15.76	1.177		15.78	3.34987	15.78	2.1741	15.78	2.13431																	1576	0	2.3e-09				1576	0	2.13e-11	1576	0	5.77e-12				1576	0	5.1e-19	1576	0
	15.78	1.765	15.78	1.123	15.78	1.101		15.8	3.34708	15.8	2.17079	15.8	2.126																	1578	0	2.25e-09				1578	0	2.07e-11	1578	0	5.6e-12				1578	0	4.84e-19	1578	0
	15.8	1.689	15.8	1.254	15.8	1.077		15.82	3.35224	15.82	2.16383	15.82	2.13112																	1580	0	2.19e-09				1580	0	2.01e-11	1580	0	5.42e-12				1580	0	4.6e-19	1580	0
	15.82	1.792	15.82	1.06	15.82	1.041		15.84	3.35151	15.84	2.17844	15.84	2.13227																	1582	0	2.14e-09				1582	0	1.95e-11	1582	0	5.26e-12				1582	0	4.36e-19	1582	0
	15.84	1.813	15.84	1.072	15.84	1.135		15.86	3.35461	15.86	2.17979	15.86	2.12904																	1584	0	2.09e-09				1584	0	1.89e-11	1584	0	5.09e-12				1584	0	4.14e-19	1584	0
	15.86	1.711	15.86	1.323	15.86	1.248		15.88	3.34242	15.88	2.17199	15.88	2.1314																	1586	0	2.04e-09				1586	0	1.83e-11	1586	0	4.94e-12				1586	0	3.93e-19	1586	0
	15.88	1.763	15.88	1.216	15.88	1.148		15.9	3.34375	15.9	2.1688	15.9	2.1424																	1588	0	1.99e-09				1588	0	1.78e-11	1588	0	4.78e-12				1588	0	3.73e-19	1588	0
	15.9	1.821	15.9	1.248	15.9	1.029		15.92	3.34576	15.92	2.17452	15.92	2.13456																	1590	0	1.94e-09				1590	0	1.73e-11	1590	0	4.64e-12				1590	0	3.54e-19	1590	0
	15.92	1.675	15.92	1.234	15.92	1.044		15.94	3.34912	15.94	2.17928	15.94	2.13193																	1592	0	1.9e-09				1592	0	1.67e-11	1592	0	4.49e-12				1592	0	3.36e-19	1592	0
	15.94	1.681	15.94	1.324	15.94	1.147		15.96	3.3463	15.96	2.17886	15.96	2.13048																	1594	0	1.85e-09				1594	0	1.62e-11	1594	0	4.35e-12				1594	0	3.19e-19	1594	0
	15.96	1.779	15.96	1.178	15.96	1.074		15.98	3.36426	15.98	2.16824	15.98	2.13051																	1596	0	1.81e-09				1596	0	1.58e-11	1596	0	4.22e-12				1596	0	3.02e-19	1596	0
	15.98	1.694	15.98	1.254	15.98	1.157		16	3.3536	16	2.16978	16	2.13371																	1598	0	1.76e-09				1598	0	1.53e-11	1598	0	4.09e-12				1598	0	2.87e-19	1598	0
	16	1.726	16	1.243	16	1.067		16.02	3.3471	16.02	2.1716	16.02	2.1312																	1600	0	1.72e-09				1600	0	1.48e-11	1600	0	3.96e-12				1600	0	2.72e-19	1600	0
	16.02	1.66	16.02	1.114	16.02	1.02		16.04	3.34504	16.04	2.17283	16.04	2.13907																	1602	0	1.68e-09				1602	0	1.44e-11	1602	0	3.84e-12				1602	0	2.59e-19	1602	0
	16.04	1.591	16.04	1.112	16.04	1.085		16.06	3.35831	16.06	2.17116	16.06	2.13384																	1604	0	1.64e-09				1604	0	1.4e-11	1604	0	3.72e-12				1604	0	2.45e-19	1604	0
	16.06	1.652	16.06	1.087	16.06	1.062		16.08	3.35909	16.08	2.175	16.08	2.1312																	1606	0	1.6e-09				1606	0	1.36e-11	1606	0	3.61e-12				1606	0	2.33e-19	1606	0
	16.08	1.7	16.08	1.108	16.08	1.069		16.1	3.34837	16.1	2.17355	16.1	2.13627																	1608	0	1.56e-09				1608	0	1.32e-11	1608	0	3.5e-12				1608	0	2.21e-19	1608	0
	16.1	1.573	16.1	1.18	16.1	0.97		16.12	3.36876	16.12	2.16886	16.12	2.13226																	1610	0	1.52e-09				1610	0	1.28e-11	1610	0	3.39e-12				1610	0	2.1e-19	1610	0
	16.12	1.708	16.12	1.069	16.12	0.974		16.14	3.35121	16.14	2.17802	16.14	2.13615																	1612	0	1.49e-09				1612	0	1.24e-11	1612	0	3.28e-12				1612	0	1.99e-19	1612	0
	16.14	1.759	16.14	1.004	16.14	0.959		16.16	3.35216	16.16	2.16606	16.16	2.12765																	1614	0	1.45e-09				1614	0	1.2e-11	1614	0	3.18e-12				1614	0	1.89e-19	1614	0
	16.16	1.728	16.16	0.951	16.16	1.076		16.18	3.35373	16.18	2.17007	16.18	2.1308																	1616	0	1.42e-09				1616	0	1.17e-11	1616	0	3.08e-12				1616	0	1.79e-19	1616	0
	16.18	1.724	16.18	0.997	16.18	1.014		16.2	3.35976	16.2	2.16806	16.2	2.13867																	1618	0	1.38e-09				1618	0	1.13e-11	1618	0	2.99e-12				1618	0	1.7e-19	1618	0
	16.2	1.773	16.2	0.892	16.2	1		16.22	3.35592	16.22	2.17051	16.22	2.12871																	1620	0	1.35e-09				1620	0	1.1e-11	1620	0	2.9e-12				1620	0	1.61e-19	1620	0
	16.22	1.708	16.22	1.059	16.22	1.19		16.24	3.35188	16.24	2.17231	16.24	2.12976																	1622	0	1.32e-09				1622	0	1.07e-11	1622	0	2.81e-12				1622	0	1.53e-19	1622	0
	16.24	1.728	16.24	1.015	16.24	1.166		16.26	3.35349	16.26	2.17091	16.26	2.13626																	1624	0	1.29e-09				1624	0	1.03e-11	1624	0	2.72e-12				1624	0	1.45e-19	1624	0
	16.26	1.793	16.26	0.944	16.26	1.094		16.28	3.34805	16.28	2.17386	16.28	2.1345																	1626	0	1.26e-09				1626	0	1e-11	1626	0	2.64e-12				1626	0	1.38e-19	1626	0
	16.28	1.785	16.28	0.985	16.28	1.055		16.3	3.35657	16.3	2.16863	16.3	2.1338																	1628	0	1.23e-09				1628	0	9.73e-12	1628	0	2.56e-12				1628	0	1.31e-19	1628	0
	16.3	1.669	16.3	1.183	16.3	1.087		16.32	3.35883	16.32	2.17114	16.32	2.13602																	1630	0	1.2e-09				1630	0	9.44e-12	1630	0	2.48e-12				1630	0	1.24e-19	1630	0
	16.32	1.539	16.32	1.009	16.32	1.144		16.34	3.3568	16.34	2.17753	16.34	2.13422																	1632	0	1.17e-09				1632	0	9.16e-12	1632	0	2.4e-12				1632	0	1.18e-19	1632	0
	16.34	1.776	16.34	1.115	16.34	1.119		16.36	3.35162	16.36	2.17515	16.36	2.13741																	1634	0	1.14e-09				1634	0	8.89e-12	1634	0	2.33e-12				1634	0	1.12e-19	1634	0
	16.36	1.809	16.36	1.037	16.36	1.068		16.38	3.35443	16.38	2.17401	16.38	2.13155																	1636	0	1.11e-09				1636	0	8.63e-12	1636	0	2.25e-12				1636	0	1.06e-19	1636	0
	16.38	1.722	16.38	1.028	16.38	1.133		16.4	3.3489	16.4	2.16822	16.4	2.13579																	1638	0	1.09e-09				1638	0	8.37e-12	1638	0	2.18e-12				1638	0	1.01e-19	1638	0
	16.4	1.629	16.4	1.241	16.4	1.102		16.42	3.35241	16.42	2.18343	16.42	2.13678																	1640	0	1.06e-09				1640	0	8.12e-12	1640	0	2.12e-12				1640	0	9.57e-20	1640	0
	16.42	1.66	16.42	1.164	16.42	1.129		16.44	3.35481	16.44	2.16991	16.44	2.13153																	1642	0	1.03e-09				1642	0	7.88e-12	1642	0	2.05e-12				1642	0	9.08e-20	1642	0
	16.44	1.542	16.44	1.176	16.44	1.14		16.46	3.35563	16.46	2.16683	16.46	2.13214																	1644	0	1.01e-09				1644	0	7.65e-12	1644	0	1.99e-12				1644	0	8.62e-20	1644	0
	16.46	1.822	16.46	1.122	16.46	1.128		16.48	3.35459	16.48	2.17689	16.48	2.13587																	1646	0	9.85e-10				1646	0	7.42e-12	1646	0	1.93e-12				1646	0	8.18e-20	1646	0
	16.48	1.971	16.48	1.068	16.48	1.147		16.5	3.35238	16.5	2.16958	16.5	2.13988																	1648	0	9.62e-10				1648	0	7.2e-12	1648	0	1.87e-12				1648	0	7.76e-20	1648	0
	16.5	1.9	16.5	1.059	16.5	1.119		16.52	3.35406	16.52	2.17561	16.52	2.13875																	1650	0	9.39e-10				1650	0	6.99e-12	1650	0	1.81e-12				1650	0	7.36e-20	1650	0
	16.52	1.629	16.52	1.074	16.52	1.28		16.54	3.35223	16.54	2.17445	16.54	2.13535																	1652	0	9.16e-10				1652	0	6.78e-12	1652	0	1.75e-12				1652	0	6.99e-20	1652	0
	16.54	1.874	16.54	0.963	16.54	1.152		16.56	3.35857	16.56	2.17075	16.56	2.13295																	1654	0	8.94e-10				1654	0	6.58e-12	1654	0	1.7e-12				1654	0	6.63e-20	1654	0
	16.56	1.628	16.56	0.972	16.56	1.106		16.58	3.3615	16.58	2.17516	16.58	2.13568																	1656	0	8.73e-10				1656	0	6.38e-12	1656	0	1.65e-12				1656	0	6.29e-20	1656	0
	16.58	1.624	16.58	1.051	16.58	1.113		16.6	3.35775	16.6	2.17771	16.6	2.13626																	1658	0	8.52e-10				1658	0	6.19e-12	1658	0	1.6e-12				1658	0	5.97e-20	1658	0
	16.6	1.806	16.6	1.117	16.6	1.189		16.62	3.35185	16.62	2.1734	16.62	2.14028																	1660	0	8.32e-10				1660	0	6.01e-12	1660	0	1.55e-12				1660	0	5.67e-20	1660	0
	16.62	1.804	16.62	1.134	16.62	1.295		16.64	3.35959	16.64	2.17871	16.64	2.13231																	1662	0	8.12e-10				1662	0	5.83e-12	1662	0	1.5e-12				1662	0	5.38e-20	1662	0
	16.64	1.714	16.64	1.042	16.64	1.253		16.66	3.36023	16.66	2.17316	16.66	2.13326																	1664	0	7.92e-10				1664	0	5.66e-12	1664	0	1.45e-12				1664	0	5.11e-20	1664	0
	16.66	1.793	16.66	1.173	16.66	1.164		16.68	3.35644	16.68	2.17263	16.68	2.13491																	1666	0	7.73e-10				1666	0	5.49e-12	1666	0	1.41e-12				1666	0	4.84e-20	1666	0
	16.68	1.841	16.68	1.089	16.68	1.165		16.7	3.34925	16.7	2.1684	16.7	2.12852																	1668	0	7.55e-10				1668	0	5.33e-12	1668	0	1.37e-12				1668	0	4.6e-20	1668	0
	16.7	1.622	16.7	1.046	16.7	1.256		16.72	3.35519	16.72	2.17153	16.72	2.13769																	1670	0	7.37e-10				1670	0	5.17e-12	1670	0	1.32e-12				1670	0	4.36e-20	1670	0
	16.72	1.787	16.72	1.201	16.72	1.02		16.74	3.36862	16.74	2.17236	16.74	2.13707																	1672	0	7.19e-10				1672	0	5.02e-12	1672	0	1.28e-12				1672	0	4.14e-20	1672	0
	16.74	1.621	16.74	0.939	16.74	0.956		16.76	3.35224	16.76	2.18468	16.76	2.13663																	1674	0	7.02e-10				1674	0	4.87e-12	1674	0	1.24e-12				1674	0	3.93e-20	1674	0
	16.76	1.664	16.76	1.115	16.76	1.104		16.78	3.34896	16.78	2.17013	16.78	2.13203																	1676	0	6.85e-10				1676	0	4.72e-12	1676	0	1.2e-12				1676	0	3.73e-20	1676	0
	16.78	1.724	16.78	1.173	16.78	0.978		16.8	3.35139	16.8	2.1849	16.8	2.1354																	1678	0	6.68e-10				1678	0	4.58e-12	1678	0	1.17e-12				1678	0	3.54e-20	1678	0
	16.8	1.788	16.8	1.087	16.8	1.166		16.82	3.36413	16.82	2.17746	16.82	2.13632																	1680	0	6.52e-10				1680	0	4.45e-12	1680	0	1.13e-12				1680	0	3.36e-20	1680	0
	16.82	1.671	16.82	1.053	16.82	1.083		16.84	3.34757	16.84	2.17861	16.84	2.13339																	1682	0	6.37e-10				1682	0	4.31e-12	1682	0	1.1e-12				1682	0	3.19e-20	1682	0
	16.84	1.595	16.84	1.129	16.84	1.195		16.86	3.36684	16.86	2.17048	16.86	2.13496																	1684	0	6.22e-10				1684	0	4.19e-12	1684	0	1.06e-12				1684	0	3.03e-20	1684	0
	16.86	1.61	16.86	1.071	16.86	1.193		16.88	3.35757	16.88	2.17305	16.88	2.1389																	1686	0	6.07e-10				1686	0	4.06e-12	1686	0	1.03e-12				1686	0	2.87e-20	1686	0
	16.88	1.619	16.88	1.135	16.88	1.064		16.9	3.34142	16.9	2.17247	16.9	2.13341																	1688	0	5.92e-10				1688	0	3.94e-12	1688	0	9.98e-13				1688	0	2.72e-20	1688	0
	16.9	1.63	16.9	1.067	16.9	1.051		16.92	3.36564	16.92	2.16842	16.92	2.12818																	1690	0	5.78e-10				1690	0	3.82e-12	1690	0	9.67e-13				1690	0	2.59e-20	1690	0
	16.92	1.578	16.92	1.132	16.92	1.13		16.94	3.35952	16.94	2.17631	16.94	2.13288																	1692	0	5.64e-10				1692	0	3.71e-12	1692	0	9.37e-13				1692	0	2.45e-20	1692	0
	16.94	1.542	16.94	1.128	16.94	0.995		16.96	3.35863	16.96	2.17996	16.96	2.12954																	1694	0	5.51e-10				1694	0	3.6e-12	1694	0	9.08e-13				1694	0	2.33e-20	1694	0
	16.96	1.56	16.96	1.118	16.96	1.077		16.98	3.3597	16.98	2.17048	16.98	2.13696																	1696	0	5.37e-10				1696	0	3.49e-12	1696	0	8.8e-13				1696	0	2.21e-20	1696	0
	16.98	1.512	16.98	1.147	16.98	1.1		17	3.36443	17	2.17281	17	2.13564																	1698	0	5.25e-10				1698	0	3.39e-12	1698	0	8.53e-13				1698	0	2.1e-20	1698	0
	17	1.546	17	1.178	17	1.104		17.02	3.35623	17.02	2.17232	17.02	2.14069																	1700	0	5.12e-10				1700	0	3.29e-12	1700	0	8.27e-13				1700	0	1.99e-20	1700	0
	17.02	1.544	17.02	1.284	17.02	1.139		17.04	3.35229	17.04	2.17401	17.04	2.13664																	1702	0	5e-10				1702	0	3.19e-12	1702	0	8.01e-13				1702	0	1.89e-20	1702	0
	17.04	1.562	17.04	1.101	17.04	1.01		17.06	3.36579	17.06	2.184	17.06	2.13672																	1704	0	4.88e-10				1704	0	3.1e-12	1704	0	7.76e-13				1704	0	1.79e-20	1704	0
	17.06	1.563	17.06	1.035	17.06	1.063		17.08	3.35561	17.08	2.17515	17.08	2.13555																	1706	0	4.76e-10				1706	0	3e-12	1706	0	7.52e-13				1706	0	1.7e-20	1706	0
	17.08	1.506	17.08	1.077	17.08	1.05		17.1	3.35979	17.1	2.17298	17.1	2.13673																	1708	0	4.65e-10				1708	0	2.92e-12	1708	0	7.29e-13				1708	0	1.61e-20	1708	0
	17.1	1.571	17.1	1.089	17.1	1.175		17.12	3.35622	17.12	2.17598	17.12	2.13182																	1710	0	4.53e-10							1710	0	7.07e-13							1710	0
	17.12	1.708	17.12	1.112	17.12	1.104		17.14	3.35981	17.14	2.17661	17.14	2.13791																	1712	0	4.43e-10							1712	0	6.85e-13							1712	0
	17.14	1.514	17.14	1.118	17.14	1.038		17.16	3.34795	17.16	2.17593	17.16	2.13379																	1714	0	4.32e-10							1714	0	6.64e-13							1714	0
	17.16	1.52	17.16	1.147	17.16	1.017		17.18	3.36246	17.18	2.17353	17.18	2.13381																	1716	0	4.22e-10							1716	0	6.43e-13							1716	0
	17.18	1.645	17.18	1.086	17.18	1.117		17.2	3.36137	17.2	2.17272	17.2	2.13822																	1718	0	4.12e-10							1718	0	6.23e-13							1718	0
	17.2	1.655	17.2	1.08	17.2	1.052		17.22	3.36042	17.22	2.175	17.22	2.13843																	1720	0	4.02e-10							1720	0	6.04e-13							1720	0
	17.22	1.649	17.22	1.119	17.22	0.915		17.24	3.35375	17.24	2.18075	17.24	2.1312																	1722	0	3.92e-10							1722	0	5.85e-13							1722	0
	17.24	1.676	17.24	1.159	17.24	0.97		17.26	3.34941	17.26	2.18163	17.26	2.13781																	1724	0	3.83e-10							1724	0	5.67e-13							1724	0
	17.26	1.55	17.26	1.262	17.26	0.934		17.28	3.36603	17.28	2.17646	17.28	2.12821																	1726	0	3.74e-10							1726	0	5.5e-13							1726	0
	17.28	1.604	17.28	1.171	17.28	0.952		17.3	3.36098	17.3	2.17285	17.3	2.14																	1728	0	3.65e-10							1728	0	5.33e-13							1728	0
	17.3	1.612	17.3	1.079	17.3	1.038		17.32	3.35751	17.32	2.17359	17.32	2.13415																	1730	0	3.56e-10							1730	0	5.16e-13							1730	0
	17.32	1.647	17.32	1.082	17.32	1.102		17.34	3.36077	17.34	2.17248	17.34	2.14191																	1732	0	3.47e-10							1732	0	5.01e-13							1732	0
	17.34	1.559	17.34	1.155	17.34	1.131		17.36	3.36657	17.36	2.17327	17.36	2.13331																	1734	0	3.39e-10							1734	0	4.85e-13							1734	0
	17.36	1.619	17.36	1.193	17.36	1.063		17.38	3.36668	17.38	2.17918	17.38	2.13731																	1736	0	3.31e-10							1736	0	4.7e-13							1736	0
	17.38	1.483	17.38	1.083	17.38	1.183		17.4	3.35969	17.4	2.17868	17.4	2.13681																	1738	0	3.23e-10							1738	0	4.56e-13							1738	0
	17.4	1.477	17.4	1.095	17.4	1.082		17.42	3.3624	17.42	2.17301	17.42	2.14165																	1740	0	3.15e-10							1740	0	4.42e-13							1740	0
	17.42	1.513	17.42	1.155	17.42	1.22		17.44	3.36392	17.44	2.17773	17.44	2.13199																	1742	0	3.08e-10							1742	0	4.28e-13							1742	0
	17.44	1.42	17.44	1.091	17.44	1.177		17.46	3.35993	17.46	2.17629	17.46	2.13527																	1744	0	3e-10							1744	0	4.15e-13							1744	0
	17.46	1.527	17.46	1.098	17.46	1.07		17.48	3.36568	17.48	2.17764	17.48	2.14236																	1746	0	2.93e-10							1746	0	4.02e-13							1746	0
	17.48	1.539	17.48	0.984	17.48	1.144		17.5	3.35516	17.5	2.17598	17.5	2.13243																	1748	0	2.86e-10							1748	0	3.89e-13							1748	0
	17.5	1.581	17.5	0.976	17.5	1.093		17.52	3.36452	17.52	2.17014	17.52	2.13382																	1750	0	2.79e-10							1750	0	3.77e-13							1750	0
	17.52	1.646	17.52	1.016	17.52	1.091		17.54	3.36314	17.54	2.17914	17.54	2.13477																	1752	0	2.73e-10							1752	0	3.66e-13							1752	0
	17.54	1.526	17.54	1.052	17.54	0.955		17.56	3.37161	17.56	2.17651	17.56	2.12921																	1754	0	2.66e-10							1754	0	3.55e-13							1754	0
	17.56	1.502	17.56	0.986	17.56	1.048		17.58	3.35909	17.58	2.17653	17.58	2.13097																	1756	0	2.6e-10							1756	0	3.44e-13							1756	0
	17.58	1.551	17.58	1.077	17.58	1.228		17.6	3.36284	17.6	2.17242	17.6	2.13574																	1758	0	2.53e-10							1758	0	3.33e-13							1758	0
	17.6	1.603	17.6	1.046	17.6	1.152		17.62	3.35929	17.62	2.17901	17.62	2.14098																	1760	0	2.47e-10							1760	0	3.23e-13							1760	0
	17.62	1.541	17.62	1.112	17.62	1.261		17.64	3.36421	17.64	2.17482	17.64	2.13405																	1762	0	2.41e-10							1762	0	3.13e-13							1762	0
	17.64	1.491	17.64	1.05	17.64	1.077		17.66	3.35626	17.66	2.1736	17.66	2.13917																	1764	0	2.36e-10							1764	0	3.03e-13							1764	0
	17.66	1.529	17.66	1.049	17.66	1.164		17.68	3.35435	17.68	2.1769	17.68	2.13927																	1766	0	2.3e-10							1766	0	2.94e-13							1766	0
	17.68	1.53	17.68	1.037	17.68	1.082		17.7	3.35954	17.7	2.1797	17.7	2.13354																	1768	0	2.24e-10							1768	0	2.85e-13							1768	0
	17.7	1.534	17.7	1.144	17.7	1.023		17.72	3.36425	17.72	2.16578	17.72	2.13737																	1770	0	2.19e-10							1770	0	2.76e-13							1770	0
	17.72	1.567	17.72	1.105	17.72	0.892		17.74	3.35872	17.74	2.17244	17.74	2.13144																	1772	0	2.14e-10							1772	0	2.67e-13							1772	0
	17.74	1.619	17.74	0.999	17.74	0.955		17.76	3.37449	17.76	2.17864	17.76	2.13353																	1774	0	2.09e-10							1774	0	2.59e-13							1774	0
	17.76	1.639	17.76	1.079	17.76	0.963		17.78	3.34926	17.78	2.17878	17.78	2.13708																	1776	0	2.04e-10							1776	0	2.51e-13							1776	0
	17.78	1.572	17.78	1.1	17.78	0.991		17.8	3.36002	17.8	2.16999	17.8	2.13627																	1778	0	1.99e-10							1778	0	2.43e-13							1778	0
	17.8	1.632	17.8	1.086	17.8	1.093		17.82	3.35742	17.82	2.17402	17.82	2.13725																	1780	0	1.94e-10							1780	0	2.36e-13							1780	0
	17.82	1.542	17.82	1.075	17.82	1.066		17.84	3.34532	17.84	2.17437	17.84	2.13402																	1782	0	1.89e-10							1782	0	2.29e-13							1782	0
	17.84	1.559	17.84	1.135	17.84	1.11		17.86	3.36362	17.86	2.17597	17.86	2.13182																	1784	0	1.85e-10							1784	0	2.22e-13							1784	0
	17.86	1.624	17.86	1.121	17.86	1.156		17.88	3.35736	17.88	2.17364	17.88	2.1396																	1786	0	1.8e-10							1786	0	2.15e-13							1786	0
	17.88	1.528	17.88	1.133	17.88	0.94		17.9	3.36293	17.9	2.16822	17.9	2.13872																	1788	0	1.76e-10							1788	0	2.08e-13							1788	0
	17.9	1.649	17.9	1.082	17.9	1.024		17.92	3.36405	17.92	2.17395	17.92	2.13357																	1790	0	1.72e-10							1790	0	2.02e-13							1790	0
	17.92	1.54	17.92	1.138	17.92	1.099		17.94	3.3722	17.94	2.17672	17.94	2.14151																	1792	0	1.68e-10							1792	0	1.95e-13							1792	0
	17.94	1.491	17.94	1.182	17.94	1.136		17.96	3.35623	17.96	2.18257	17.96	2.13641																	1794	0	1.64e-10							1794	0	1.89e-13							1794	0
	17.96	1.647	17.96	1.156	17.96	1.053		17.98	3.36768	17.98	2.17911	17.98	2.13693																	1796	0	1.6e-10							1796	0	1.84e-13							1796	0
	17.98	1.515	17.98	1.161	17.98	1.044		18	3.3684	18	2.17169	18	2.14184																	1798	0	1.56e-10							1798	0	1.78e-13							1798	0
	18	1.601	18	1.101	18	1.117		18.02	3.36449	18.02	2.17734	18.02	2.13801																	1800	0	1.52e-10							1800	0	1.72e-13							1800	0
	18.02	1.451	18.02	1.096	18.02	1.071		18.04	3.3608	18.04	2.18046	18.04	2.13577																	1802	0	1.49e-10							1802	0	1.67e-13							1802	0
	18.04	1.534	18.04	1.207	18.04	1.025		18.06	3.35842	18.06	2.18122	18.06	2.13751																	1804	0	1.45e-10							1804	0	1.62e-13							1804	0
	18.06	1.477	18.06	1.205	18.06	0.94		18.08	3.3641	18.08	2.17464	18.08	2.14013																	1806	0	1.42e-10							1806	0	1.57e-13							1806	0
	18.08	1.471	18.08	1.2	18.08	0.994		18.1	3.36251	18.1	2.17833	18.1	2.1362																	1808	0	1.38e-10							1808	0	1.52e-13							1808	0
	18.1	1.586	18.1	1.158	18.1	0.992		18.12	3.36384	18.12	2.17454	18.12	2.15011																	1810	0	1.35e-10							1810	0	1.47e-13							1810	0
	18.12	1.523	18.12	1.117	18.12	0.977		18.14	3.35558	18.14	2.17175	18.14	2.13339																	1812	0	1.32e-10							1812	0	1.43e-13							1812	0
	18.14	1.569	18.14	1.231	18.14	0.966		18.16	3.36575	18.16	2.17269	18.16	2.13773																	1814	0	1.28e-10							1814	0	1.38e-13							1814	0
	18.16	1.624	18.16	1.124	18.16	1.055		18.18	3.36209	18.18	2.16881	18.18	2.13108																	1816	0	1.25e-10							1816	0	1.34e-13							1816	0
	18.18	1.66	18.18	1.197	18.18	1.017		18.2	3.36784	18.2	2.17331	18.2	2.13695																	1818	0	1.22e-10							1818	0	1.3e-13							1818	0
	18.2	1.585	18.2	1.287	18.2	0.884		18.22	3.36625	18.22	2.18352	18.22	2.13744																	1820	0	1.19e-10							1820	0	1.26e-13							1820	0
	18.22	1.602	18.22	1.185	18.22	0.964		18.24	3.35721	18.24	2.17521	18.24	2.13887																	1822	0	1.17e-10							1822	0	1.22e-13							1822	0
	18.24	1.53	18.24	1.109	18.24	0.87		18.26	3.35688	18.26	2.16815	18.26	2.13999																	1824	0	1.14e-10							1824	0	1.18e-13							1824	0
	18.26	1.454	18.26	1.167	18.26	1.021		18.28	3.3661	18.28	2.17971	18.28	2.13427																	1826	0	1.11e-10							1826	0	1.15e-13							1826	0
	18.28	1.408	18.28	1.069	18.28	1.036		18.3	3.36033	18.3	2.17971	18.3	2.13729																	1828	0	1.08e-10							1828	0	1.11e-13							1828	0
	18.3	1.379	18.3	1.111	18.3	1.051		18.32	3.36586	18.32	2.18247	18.32	2.14174																	1830	0	1.06e-10							1830	0	1.08e-13							1830	0
	18.32	1.435	18.32	1.095	18.32	1.079		18.34	3.36304	18.34	2.17216	18.34	2.1359																	1832	0	1.03e-10							1832	0	1.04e-13							1832	0
	18.34	1.415	18.34	1.197	18.34	0.995		18.36	3.36483	18.36	2.17236	18.36	2.14691																	1834	0	1.01e-10							1834	0	1.01e-13							1834	0
	18.36	1.507	18.36	1.109	18.36	1.079		18.38	3.35765	18.38	2.17438	18.38	2.13989																	1836	0	9.84e-11							1836	0	9.8e-14							1836	0
	18.38	1.497	18.38	1.263	18.38	1.055		18.4	3.36498	18.4	2.18516	18.4	2.13485																	1838	0	9.6e-11							1838	0	9.5e-14							1838	0
	18.4	1.39	18.4	1.318	18.4	1.059		18.42	3.37351	18.42	2.17295	18.42	2.13758																	1840	0	9.37e-11							1840	0	9.21e-14							1840	0
	18.42	1.341	18.42	1.316	18.42	1.09		18.44	3.35796	18.44	2.17401	18.44	2.13603																	1842	0	9.15e-11							1842	0	8.92e-14							1842	0
	18.44	1.392	18.44	1.216	18.44	1.086		18.46	3.36535	18.46	2.18085	18.46	2.13774																	1844	0	8.93e-11							1844	0	8.65e-14							1844	0
	18.46	1.344	18.46	1.26	18.46	1.094		18.48	3.37045	18.48	2.17725	18.48	2.13944																	1846	0	8.72e-11							1846	0	8.38e-14							1846	0
	18.48	1.4	18.48	1.18	18.48	1.169		18.5	3.36435	18.5	2.17835	18.5	2.13788																	1848	0	8.51e-11							1848	0	8.12e-14							1848	0
	18.5	1.494	18.5	1.225	18.5	1.018		18.52	3.36905	18.52	2.17616	18.52	2.13643																	1850	0	8.3e-11							1850	0	7.87e-14							1850	0
	18.52	1.571	18.52	1.196	18.52	1.014		18.54	3.36011	18.54	2.17314	18.54	2.13629																	1852	0	8.1e-11							1852	0	7.63e-14							1852	0
	18.54	1.552	18.54	1.113	18.54	1.078		18.56	3.3716	18.56	2.17443	18.56	2.141																	1854	0	7.91e-11							1854	0	7.39e-14							1854	0
	18.56	1.582	18.56	1.137	18.56	1.081		18.58	3.35664	18.58	2.17357	18.58	2.13839																	1856	0	7.72e-11							1856	0	7.16e-14							1856	0
	18.58	1.493	18.58	1.09	18.58	1.127		18.6	3.36388	18.6	2.17757	18.6	2.14062																	1858	0	7.54e-11							1858	0	6.94e-14							1858	0
	18.6	1.226	18.6	1.124	18.6	1.17		18.62	3.36006	18.62	2.17772	18.62	2.14633																	1860	0	7.35e-11							1860	0	6.73e-14							1860	0
	18.62	1.323	18.62	1.171	18.62	1.127		18.64	3.36564	18.64	2.17945	18.64	2.137																	1862	0	7.18e-11							1862	0	6.52e-14							1862	0
	18.64	1.435	18.64	1.151	18.64	1.222		18.66	3.37428	18.66	2.17811	18.66	2.14252																	1864	0	7.01e-11							1864	0	6.32e-14							1864	0
	18.66	1.344	18.66	1.175	18.66	1.121		18.68	3.35625	18.68	2.17278	18.68	2.13798																	1866	0	6.84e-11							1866	0	6.13e-14							1866	0
	18.68	1.397	18.68	1.184	18.68	1.237		18.7	3.36284	18.7	2.17174	18.7	2.13485																	1868	0	6.67e-11							1868	0	5.94e-14							1868	0
	18.7	1.228	18.7	1.178	18.7	1.286		18.72	3.36769	18.72	2.17957	18.72	2.1354																	1870	0	6.52e-11							1870	0	5.75e-14							1870	0
	18.72	1.306	18.72	1.211	18.72	1.188		18.74	3.3581	18.74	2.17795	18.74	2.133																	1872	0	6.36e-11							1872	0	5.58e-14							1872	0
	18.74	1.29	18.74	1.195	18.74	1.141		18.76	3.35942	18.76	2.17426	18.76	2.13695																	1874	0	6.21e-11							1874	0	5.4e-14							1874	0
	18.76	1.366	18.76	1.16	18.76	1.169		18.78	3.36461	18.78	2.1799	18.78	2.14086																	1876	0	6.06e-11							1876	0	5.24e-14							1876	0
	18.78	1.35	18.78	1.236	18.78	1.153		18.8	3.35858	18.8	2.17894	18.8	2.13431																	1878	0	5.91e-11							1878	0	5.07e-14							1878	0
	18.8	1.272	18.8	1.164	18.8	1.223		18.82	3.36193	18.82	2.18077	18.82	2.13489																	1880	0	5.77e-11							1880	0	4.92e-14							1880	0
	18.82	1.304	18.82	1.222	18.82	1.21		18.84	3.36055	18.84	2.1759	18.84	2.13638																	1882	0	5.63e-11							1882	0	4.77e-14							1882	0
	18.84	1.408	18.84	1.23	18.84	1.311		18.86	3.35295	18.86	2.17719	18.86	2.13608																	1884	0	5.5e-11							1884	0	4.62e-14							1884	0
	18.86	1.36	18.86	1.153	18.86	1.437		18.88	3.35263	18.88	2.16814	18.88	2.13758																	1886	0	5.37e-11							1886	0	4.48e-14							1886	0
	18.88	1.384	18.88	1.206	18.88	1.349		18.9	3.37642	18.9	2.16732	18.9	2.1453																	1888	0	5.24e-11							1888	0	4.34e-14							1888	0
	18.9	1.364	18.9	1.187	18.9	1.276		18.92	3.35409	18.92	2.17783	18.92	2.13568																	1890	0	5.11e-11							1890	0	4.2e-14							1890	0
	18.92	1.371	18.92	1.223	18.92	1.312		18.94	3.36009	18.94	2.18148	18.94	2.14509																	1892	0	4.99e-11							1892	0	4.07e-14							1892	0
	18.94	1.434	18.94	1.181	18.94	1.234		18.96	3.37485	18.96	2.17782	18.96	2.13852																	1894	0	4.87e-11							1894	0	3.95e-14							1894	0
	18.96	1.34	18.96	1.174	18.96	1.243		18.98	3.35753	18.98	2.16836	18.98	2.13773																	1896	0	4.75e-11							1896	0	3.83e-14							1896	0
	18.98	1.44	18.98	1.165	18.98	1.219		19	3.35075	19	2.17707	19	2.14202																	1898	0	4.64e-11							1898	0	3.71e-14							1898	0
	19	1.496	19	1.162	19	1.263		19.02	3.37	19.02	2.17822	19.02	2.13583																	1900	0	4.53e-11							1900	0	3.59e-14							1900	0
	19.02	1.486	19.02	1.164	19.02	1.293		19.04	3.36755	19.04	2.17666	19.04	2.14165																	1902	0	4.42e-11							1902	0	3.48e-14							1902	0
	19.04	1.492	19.04	1.12	19.04	1.268		19.06	3.35904	19.06	2.16779	19.06	2.14427																	1904	0	4.31e-11							1904	0	3.38e-14							1904	0
	19.06	1.529	19.06	1.153	19.06	1.29		19.08	3.37272	19.08	2.17538	19.08	2.1414																	1906	0	4.21e-11							1906	0	3.27e-14							1906	0
	19.08	1.545	19.08	1.205	19.08	1.299		19.1	3.36467	19.1	2.17614	19.1	2.14352																	1908	0	4.11e-11							1908	0	3.17e-14							1908	0
	19.1	1.543	19.1	1.141	19.1	1.354		19.12	3.36049	19.12	2.17502	19.12	2.13669																	1910	0	4.01e-11							1910	0	3.07e-14							1910	0
	19.12	1.415	19.12	1.102	19.12	1.315		19.14	3.37503	19.14	2.17695	19.14	2.14308																	1912	0	3.91e-11							1912	0	2.98e-14							1912	0
	19.14	1.521	19.14	1.151	19.14	1.302		19.16	3.35805	19.16	2.17692	19.16	2.1408																	1914	0	3.82e-11							1914	0	2.89e-14							1914	0
	19.16	1.616	19.16	1.066	19.16	1.425		19.18	3.36565	19.18	2.17782	19.18	2.14172																	1916	0	3.73e-11							1916	0	2.8e-14							1916	0
	19.18	1.549	19.18	1.103	19.18	1.27		19.2	3.36194	19.2	2.17383	19.2	2.14119																	1918	0	3.64e-11							1918	0	2.71e-14							1918	0
	19.2	1.554	19.2	1.112	19.2	1.25		19.22	3.36903	19.22	2.17579	19.22	2.13659																	1920	0	3.55e-11							1920	0	2.63e-14							1920	0
	19.22	1.477	19.22	1.093	19.22	1.408		19.24	3.35291	19.24	2.17542	19.24	2.14634																	1922	0	3.47e-11							1922	0	2.55e-14							1922	0
	19.24	1.514	19.24	1.14	19.24	1.343		19.26	3.36261	19.26	2.17439	19.26	2.13808																	1924	0	3.38e-11							1924	0	2.47e-14							1924	0
	19.26	1.513	19.26	1.162	19.26	1.354		19.28	3.3689	19.28	2.17338	19.28	2.14874																	1926	0	3.3e-11							1926	0	2.39e-14							1926	0
	19.28	1.552	19.28	1.259	19.28	1.324		19.3	3.37279	19.3	2.17947	19.3	2.14304																	1928	0	3.22e-11							1928	0	2.32e-14							1928	0
	19.3	1.517	19.3	1.261	19.3	1.333		19.32	3.3661	19.32	2.17374	19.32	2.14112																	1930	0	3.15e-11							1930	0	2.25e-14							1930	0
	19.32	1.568	19.32	1.179	19.32	1.391		19.34	3.36207	19.34	2.17685	19.34	2.13716																	1932	0	3.07e-11							1932	0	2.18e-14							1932	0
	19.34	1.487	19.34	1.296	19.34	1.43		19.36	3.36214	19.36	2.17465	19.36	2.14283																	1934	0	3e-11							1934	0	2.11e-14							1934	0
	19.36	1.519	19.36	1.286	19.36	1.406		19.38	3.36723	19.38	2.17699	19.38	2.13454																	1936	0	2.93e-11							1936	0	2.04e-14							1936	0
	19.38	1.452	19.38	1.263	19.38	1.292		19.4	3.36041	19.4	2.17277	19.4	2.1428																	1938	0	2.86e-11							1938	0	1.98e-14							1938	0
	19.4	1.558	19.4	1.145	19.4	1.274		19.42	3.37105	19.42	2.17733	19.42	2.13777																	1940	0	2.79e-11							1940	0	1.92e-14							1940	0
	19.42	1.541	19.42	1.169	19.42	1.189		19.44	3.37976	19.44	2.17604	19.44	2.14081																	1942	0	2.72e-11							1942	0	1.86e-14							1942	0
	19.44	1.548	19.44	1.26	19.44	1.107		19.46	3.35282	19.46	2.18639	19.46	2.14705																	1944	0	2.66e-11							1944	0	1.8e-14							1944	0
	19.46	1.483	19.46	1.166	19.46	1.289		19.48	3.35825	19.48	2.17717	19.48	2.13887																	1946	0	2.59e-11							1946	0	1.75e-14							1946	0
	19.48	1.41	19.48	1.248	19.48	1.19		19.5	3.36387	19.5	2.18026	19.5	2.1368																	1948	0	2.53e-11							1948	0	1.69e-14							1948	0
	19.5	1.485	19.5	1.258	19.5	1.234		19.52	3.36139	19.52	2.18064	19.52	2.14367																	1950	0	2.47e-11							1950	0	1.64e-14							1950	0
	19.52	1.388	19.52	1.212	19.52	1.233		19.54	3.37533	19.54	2.18177	19.54	2.14182																	1952	0	2.41e-11							1952	0	1.59e-14							1952	0
	19.54	1.464	19.54	1.115	19.54	1.231		19.56	3.37797	19.56	2.17216	19.56	2.13544																	1954	0	2.35e-11							1954	0	1.54e-14							1954	0
	19.56	1.351	19.56	1.193	19.56	1.22		19.58	3.36535	19.58	2.17933	19.58	2.13917																	1956	0	2.3e-11							1956	0	1.49e-14							1956	0
	19.58	1.516	19.58	1.17	19.58	1.135		19.6	3.36883	19.6	2.18124	19.6	2.14929																	1958	0	2.24e-11							1958	0	1.45e-14							1958	0
	19.6	1.563	19.6	1.1	19.6	1.129		19.62	3.36944	19.62	2.18033	19.62	2.13947																	1960	0	2.19e-11							1960	0	1.4e-14							1960	0
	19.62	1.636	19.62	1.046	19.62	1.163		19.64	3.36344	19.64	2.17162	19.64	2.14772																	1962	0	2.13e-11							1962	0	1.36e-14							1962	0
	19.64	1.628	19.64	1.178	19.64	1.152		19.66	3.36214	19.66	2.17696	19.66	2.14454																	1964	0	2.08e-11							1964	0	1.32e-14							1964	0
	19.66	1.628	19.66	1.135	19.66	1.166		19.68	3.36985	19.68	2.18247	19.68	2.14006																	1966	0	2.03e-11							1966	0	1.28e-14							1966	0
	19.68	1.612	19.68	1.141	19.68	1.189		19.7	3.36376	19.7	2.17604	19.7	2.13224																	1968	0	1.99e-11							1968	0	1.24e-14							1968	0
	19.7	1.581	19.7	1.116	19.7	1.142		19.72	3.36475	19.72	2.17212	19.72	2.14003																	1970	0	1.94e-11							1970	0	1.2e-14							1970	0
	19.72	1.584	19.72	1.156	19.72	1.094		19.74	3.37659	19.74	2.18135	19.74	2.13908																	1972	0	1.89e-11							1972	0	1.16e-14							1972	0
	19.74	1.731	19.74	1.273	19.74	1.197		19.76	3.36981	19.76	2.17909	19.76	2.14229																	1974	0	1.85e-11							1974	0	1.13e-14							1974	0
	19.76	1.641	19.76	1.225	19.76	1.133		19.78	3.36086	19.78	2.1761	19.78	2.14037																	1976	0	1.8e-11							1976	0	1.09e-14							1976	0
	19.78	1.595	19.78	1.01	19.78	1.167		19.8	3.36495	19.8	2.17936	19.8	2.14191																	1978	0	1.76e-11							1978	0	1.06e-14							1978	0
	19.8	1.812	19.8	1.159	19.8	1.223		19.82	3.37457	19.82	2.17525	19.82	2.14027																	1980	0	1.72e-11							1980	0	1.03e-14							1980	0
	19.82	1.821	19.82	1.213	19.82	1.271		19.84	3.37268	19.84	2.17807	19.84	2.13987
	19.84	1.721	19.84	1.128	19.84	1.094		19.86	3.3723	19.86	2.18047	19.86	2.14781
	19.86	1.605	19.86	1.113	19.86	1.122		19.88	3.36253	19.88	2.17442	19.88	2.13645
	19.88	1.632	19.88	1.21	19.88	1.198		19.9	3.36201	19.9	2.18305	19.9	2.14544
	19.9	1.638	19.9	1.251	19.9	1.29		19.92	3.35919	19.92	2.17389	19.92	2.13738
	19.92	1.837	19.92	1.205	19.92	1.369		19.94	3.36732	19.94	2.17293	19.94	2.14093
	19.94	1.825	19.94	1.22	19.94	1.295		19.96	3.37231	19.96	2.17168	19.96	2.13633
	19.96	1.768	19.96	1.264	19.96	1.317		19.98	3.35314	19.98	2.17756	19.98	2.13918
	19.98	1.71	19.98	1.223	19.98	1.239		20	3.37482	20	2.17145	20	2.13533
	20	1.688	20	1.192	20	1.096		20.02	3.37113	20.02	2.17276	20.02	2.1465
	20.02	1.685	20.02	1.228	20.02	1.15		20.04	3.37788	20.04	2.1787	20.04	2.14503
	20.04	1.822	20.04	1.166	20.04	1.165		20.06	3.36746	20.06	2.18008	20.06	2.14809
	20.06	1.816	20.06	1.34	20.06	1.264		20.08	3.36902	20.08	2.1778	20.08	2.14095
	20.08	1.755	20.08	1.277	20.08	1.316		20.1	3.36624	20.1	2.18151	20.1	2.14223
	20.1	1.745	20.1	1.27	20.1	1.275		20.12	3.37395	20.12	2.17763	20.12	2.13561
	20.12	1.59	20.12	1.26	20.12	1.25		20.14	3.35732	20.14	2.17431	20.14	2.13561
	20.14	1.684	20.14	1.145	20.14	1.192		20.16	3.36114	20.16	2.17127	20.16	2.14063
	20.16	1.554	20.16	1.26	20.16	1.363		20.18	3.37444	20.18	2.18194	20.18	2.14734
	20.18	1.566	20.18	1.237	20.18	1.221		20.2	3.36539	20.2	2.18141	20.2	2.14426
	20.2	1.593	20.2	1.115	20.2	1.154		20.22	3.37049	20.22	2.17783	20.22	2.14112
	20.22	1.56	20.22	1.298	20.22	1.105		20.24	3.35107	20.24	2.1786	20.24	2.13704
	20.24	1.584	20.24	1.164	20.24	1.221		20.26	3.37444	20.26	2.16989	20.26	2.14054
	20.26	1.718	20.26	1.114	20.26	1.187		20.28	3.36969	20.28	2.1762	20.28	2.14711
	20.28	1.566	20.28	1.269	20.28	1.216		20.3	3.36429	20.3	2.17697	20.3	2.14154
	20.3	1.477	20.3	1.141	20.3	1.23		20.32	3.36626	20.32	2.17778	20.32	2.13963
	20.32	1.49	20.32	1.242	20.32	1.258		20.34	3.36372	20.34	2.17905	20.34	2.14302
	20.34	1.614	20.34	1.305	20.34	1.257		20.36	3.37602	20.36	2.18125	20.36	2.14005
	20.36	1.459	20.36	1.329	20.36	1.327		20.38	3.37256	20.38	2.18211	20.38	2.14403
	20.38	1.551	20.38	1.194	20.38	1.181		20.4	3.36646	20.4	2.184	20.4	2.14686
	20.4	1.514	20.4	1.1	20.4	1.204		20.42	3.36476	20.42	2.18403	20.42	2.14795
	20.42	1.603	20.42	1.195	20.42	1.138		20.44	3.35785	20.44	2.18458	20.44	2.146
	20.44	1.639	20.44	1.192	20.44	1.199		20.46	3.36566	20.46	2.17648	20.46	2.14192
	20.46	1.608	20.46	1.226	20.46	1.177		20.48	3.35754	20.48	2.16446	20.48	2.1437
	20.48	1.55	20.48	1.244	20.48	1.176		20.5	3.36571	20.5	2.17237	20.5	2.14044
	20.5	1.627	20.5	1.297	20.5	1.168		20.52	3.35867	20.52	2.16611	20.52	2.14676
	20.52	1.599	20.52	1.166	20.52	1.142		20.54	3.36316	20.54	2.18425	20.54	2.14288
	20.54	1.665	20.54	1.233	20.54	1.13		20.56	3.37812	20.56	2.17867	20.56	2.1358
	20.56	1.544	20.56	1.201	20.56	1.148		20.58	3.36576	20.58	2.17553	20.58	2.13837
	20.58	1.615	20.58	1.123	20.58	1.195		20.6	3.35817	20.6	2.17274	20.6	2.14012
	20.6	1.538	20.6	1.195	20.6	1.1		20.62	3.37003	20.62	2.17111	20.62	2.14162
	20.62	1.492	20.62	1.11	20.62	1.179		20.64	3.36213	20.64	2.18101	20.64	2.14203
	20.64	1.475	20.64	1.112	20.64	1.153		20.66	3.36613	20.66	2.17632	20.66	2.14536
	20.66	1.544	20.66	1.171	20.66	1.03		20.68	3.38056	20.68	2.17377	20.68	2.14515
	20.68	1.525	20.68	1.258	20.68	1.089		20.7	3.36269	20.7	2.18171	20.7	2.14457
	20.7	1.645	20.7	1.299	20.7	1.223		20.72	3.36633	20.72	2.18021	20.72	2.14612
	20.72	1.615	20.72	1.289	20.72	1.157		20.74	3.36749	20.74	2.18432	20.74	2.14498
	20.74	1.474	20.74	1.223	20.74	1.056		20.76	3.36291	20.76	2.17449	20.76	2.14477
	20.76	1.581	20.76	1.209	20.76	1.028		20.78	3.37509	20.78	2.17755	20.78	2.14243
	20.78	1.519	20.78	1.239	20.78	1.031		20.8	3.36741	20.8	2.18093	20.8	2.14752
	20.8	1.498	20.8	1.224	20.8	0.972		20.82	3.36528	20.82	2.17708	20.82	2.14285
	20.82	1.453	20.82	1.217	20.82	1.088		20.84	3.35725	20.84	2.18668	20.84	2.15254
	20.84	1.574	20.84	1.169	20.84	1.057		20.86	3.37129	20.86	2.18548	20.86	2.14231
	20.86	1.462	20.86	1.267	20.86	1.041		20.88	3.35546	20.88	2.17854	20.88	2.14537
	20.88	1.579	20.88	1.144	20.88	1.02		20.9	3.37509	20.9	2.17668	20.9	2.1429
	20.9	1.439	20.9	1.173	20.9	1.049		20.92	3.37238	20.92	2.18499	20.92	2.14179
	20.92	1.548	20.92	1.201	20.92	1.028		20.94	3.36566	20.94	2.17932	20.94	2.14664
	20.94	1.531	20.94	1.245	20.94	1.07		20.96	3.36613	20.96	2.16992	20.96	2.14467
	20.96	1.611	20.96	1.313	20.96	1.088		20.98	3.36659	20.98	2.18023	20.98	2.13689
	20.98	1.654	20.98	1.202	20.98	1.005		21	3.36798	21	2.17872	21	2.1459
	21	1.521	21	1.315	21	1.068		21.02	3.3673	21.02	2.18306	21.02	2.14219
	21.02	1.592	21.02	1.305	21.02	1.019		21.04	3.36166	21.04	2.177	21.04	2.13821
	21.04	1.633	21.04	1.228	21.04	1.062		21.06	3.36487	21.06	2.17419	21.06	2.14228
	21.06	1.649	21.06	1.186	21.06	1.117		21.08	3.36938	21.08	2.17763	21.08	2.13775
	21.08	1.628	21.08	1.168	21.08	1.094		21.1	3.36528	21.1	2.17539	21.1	2.14454
	21.1	1.489	21.1	1.149	21.1	1.067		21.12	3.37646	21.12	2.17951	21.12	2.1452
	21.12	1.652	21.12	1.211	21.12	1.17		21.14	3.36742	21.14	2.18145	21.14	2.14165
	21.14	1.607	21.14	1.167	21.14	1.022		21.16	3.37313	21.16	2.17836	21.16	2.14484
	21.16	1.567	21.16	1.129	21.16	1.143		21.18	3.36983	21.18	2.18006	21.18	2.14014
	21.18	1.626	21.18	1.166	21.18	1.098		21.2	3.37032	21.2	2.18488	21.2	2.14006
	21.2	1.531	21.2	1.198	21.2	1.116		21.22	3.36075	21.22	2.17546	21.22	2.1513
	21.22	1.591	21.22	1.135	21.22	1.149		21.24	3.37482	21.24	2.17458	21.24	2.13696
	21.24	1.559	21.24	1.18	21.24	1.133		21.26	3.36854	21.26	2.17652	21.26	2.14609
	21.26	1.457	21.26	1.151	21.26	1.16		21.28	3.37496	21.28	2.17406	21.28	2.14398
	21.28	1.508	21.28	1.081	21.28	1.101		21.3	3.37206	21.3	2.17882	21.3	2.1401
	21.3	1.533	21.3	1.064	21.3	1.116		21.32	3.37648	21.32	2.17942	21.32	2.14286
	21.32	1.636	21.32	1.139	21.32	1.173		21.34	3.3736	21.34	2.17796	21.34	2.14867
	21.34	1.678	21.34	1.225	21.34	1.041		21.36	3.37094	21.36	2.1866	21.36	2.13869
	21.36	1.429	21.36	1.076	21.36	1.106		21.38	3.36337	21.38	2.17603	21.38	2.14082
	21.38	1.453	21.38	1.174	21.38	1.027		21.4	3.36596	21.4	2.17401	21.4	2.14465
	21.4	1.413	21.4	1.239	21.4	1.075		21.42	3.37533	21.42	2.17283	21.42	2.14274
	21.42	1.478	21.42	1.176	21.42	1.028		21.44	3.38406	21.44	2.17708	21.44	2.14161
	21.44	1.531	21.44	1.253	21.44	1.047		21.46	3.37264	21.46	2.1834	21.46	2.13723
	21.46	1.39	21.46	1.125	21.46	1.088		21.48	3.37454	21.48	2.17496	21.48	2.14147
	21.48	1.586	21.48	1.196	21.48	1.109		21.5	3.35638	21.5	2.16979	21.5	2.14398
	21.5	1.475	21.5	1.214	21.5	1.007		21.52	3.36766	21.52	2.18369	21.52	2.14205
	21.52	1.358	21.52	1.155	21.52	1.088		21.54	3.37981	21.54	2.18039	21.54	2.14541
	21.54	1.511	21.54	1.216	21.54	1.028		21.56	3.37996	21.56	2.1803	21.56	2.14363
	21.56	1.473	21.56	1.296	21.56	1.18		21.58	3.37185	21.58	2.17777	21.58	2.13516
	21.58	1.599	21.58	1.35	21.58	1.093		21.6	3.37791	21.6	2.17901	21.6	2.14182
	21.6	1.547	21.6	1.197	21.6	1.035		21.62	3.37204	21.62	2.18582	21.62	2.14574
	21.62	1.456	21.62	1.101	21.62	1.095		21.64	3.36331	21.64	2.18318	21.64	2.1422
	21.64	1.472	21.64	1.171	21.64	1.105		21.66	3.36309	21.66	2.17568	21.66	2.14702
	21.66	1.513	21.66	1.184	21.66	1.121		21.68	3.37132	21.68	2.17973	21.68	2.14186
	21.68	1.484	21.68	1.281	21.68	1.071		21.7	3.37063	21.7	2.17905	21.7	2.13841
	21.7	1.43	21.7	1.125	21.7	1.069		21.72	3.36789	21.72	2.17095	21.72	2.14588
	21.72	1.44	21.72	1.181	21.72	1.139		21.74	3.36275	21.74	2.1671	21.74	2.1425
	21.74	1.488	21.74	1.251	21.74	1.155		21.76	3.37114	21.76	2.16853	21.76	2.14048
	21.76	1.546	21.76	1.278	21.76	1.219		21.78	3.36873	21.78	2.18125	21.78	2.14041
	21.78	1.579	21.78	1.221	21.78	1.202		21.8	3.38099	21.8	2.17339	21.8	2.14625
	21.8	1.5	21.8	1.183	21.8	1.113		21.82	3.37473	21.82	2.1787	21.82	2.14481
	21.82	1.442	21.82	1.186	21.82	1.112		21.84	3.37479	21.84	2.1737	21.84	2.14772
	21.84	1.465	21.84	1.084	21.84	1.084		21.86	3.36528	21.86	2.17754	21.86	2.15103
	21.86	1.587	21.86	1.097	21.86	1.119		21.88	3.36924	21.88	2.17409	21.88	2.14623
	21.88	1.532	21.88	1.119	21.88	1.19		21.9	3.36809	21.9	2.17362	21.9	2.14861
	21.9	1.55	21.9	1.052	21.9	1.099		21.92	3.37347	21.92	2.18404	21.92	2.1427
	21.92	1.638	21.92	1.104	21.92	1.218		21.94	3.37557	21.94	2.16813	21.94	2.14288
	21.94	1.666	21.94	1.205	21.94	1.131		21.96	3.38043	21.96	2.17065	21.96	2.14308
	21.96	1.615	21.96	1.1	21.96	1.144		21.98	3.3644	21.98	2.17067	21.98	2.14853
	21.98	1.479	21.98	1.051	21.98	0.981		22	3.37688	22	2.17535	22	2.14883
	22	1.507	22	1.296	22	1.138		22.02	3.35639	22.02	2.17651	22.02	2.14059
	22.02	1.523	22.02	1.24	22.02	1.091		22.04	3.36159	22.04	2.16996	22.04	2.14784
	22.04	1.56	22.04	1.209	22.04	1.027		22.06	3.38174	22.06	2.17518	22.06	2.14921
	22.06	1.542	22.06	1.191	22.06	1.095		22.08	3.3708	22.08	2.17908	22.08	2.15062
	22.08	1.429	22.08	1.331	22.08	1.055		22.1	3.36986	22.1	2.18164	22.1	2.14778
	22.1	1.445	22.1	1.324	22.1	1.155		22.12	3.37214	22.12	2.16599	22.12	2.14072
	22.12	1.513	22.12	1.208	22.12	1.07		22.14	3.37758	22.14	2.17835	22.14	2.14048
	22.14	1.487	22.14	1.273	22.14	1.097		22.16	3.36764	22.16	2.17635	22.16	2.15052
	22.16	1.403	22.16	1.23	22.16	1.179		22.18	3.36492	22.18	2.17897	22.18	2.15139
	22.18	1.421	22.18	1.276	22.18	1.031		22.2	3.36083	22.2	2.18179	22.2	2.13927
	22.2	1.477	22.2	1.248	22.2	1.101		22.22	3.36166	22.22	2.1761	22.22	2.14323
	22.22	1.506	22.22	1.177	22.22	1.177		22.24	3.36662	22.24	2.17857	22.24	2.14708
	22.24	1.552	22.24	1.206	22.24	1.148		22.26	3.3645	22.26	2.17065	22.26	2.14507
	22.26	1.433	22.26	1.186	22.26	1.14		22.28	3.36538	22.28	2.17724	22.28	2.14301
	22.28	1.447	22.28	1.215	22.28	1.094		22.3	3.36798	22.3	2.17845	22.3	2.14241
	22.3	1.522	22.3	1.213	22.3	1.158		22.32	3.35774	22.32	2.17574	22.32	2.1389
	22.32	1.486	22.32	1.218	22.32	1.096		22.34	3.38253	22.34	2.17502	22.34	2.14437
	22.34	1.493	22.34	1.196	22.34	1.116		22.36	3.36797	22.36	2.18459	22.36	2.14671
	22.36	1.589	22.36	1.18	22.36	1.158		22.38	3.37228	22.38	2.17904	22.38	2.1484
	22.38	1.423	22.38	1.171	22.38	1.202		22.4	3.36612	22.4	2.17468	22.4	2.14384
	22.4	1.583	22.4	1.245	22.4	1.226		22.42	3.36436	22.42	2.17652	22.42	2.14767
	22.42	1.672	22.42	1.277	22.42	1.258		22.44	3.3712	22.44	2.17699	22.44	2.14996
	22.44	1.53	22.44	1.244	22.44	1.101		22.46	3.37773	22.46	2.18575	22.46	2.14582
	22.46	1.498	22.46	1.259	22.46	1.202		22.48	3.37241	22.48	2.18014	22.48	2.14403
	22.48	1.507	22.48	1.136	22.48	1.07		22.5	3.3782	22.5	2.17707	22.5	2.14748
	22.5	1.437	22.5	1.313	22.5	1.039		22.52	3.38289	22.52	2.16952	22.52	2.14417
	22.52	1.368	22.52	1.274	22.52	1.069		22.54	3.37006	22.54	2.18098	22.54	2.13803
	22.54	1.409	22.54	1.246	22.54	1.038		22.56	3.35984	22.56	2.17389	22.56	2.14831
	22.56	1.479	22.56	1.357	22.56	1.015		22.58	3.36765	22.58	2.18465	22.58	2.14235
	22.58	1.423	22.58	1.233	22.58	0.953		22.6	3.36975	22.6	2.17665	22.6	2.14282
	22.6	1.388	22.6	1.21	22.6	0.973		22.62	3.37793	22.62	2.17964	22.62	2.13569
	22.62	1.461	22.62	1.272	22.62	0.962		22.64	3.3653	22.64	2.18628	22.64	2.14594
	22.64	1.353	22.64	1.274	22.64	1.051		22.66	3.37414	22.66	2.18521	22.66	2.14385
	22.66	1.418	22.66	1.313	22.66	1.086		22.68	3.37316	22.68	2.18031	22.68	2.14257
	22.68	1.462	22.68	1.343	22.68	1.063		22.7	3.37532	22.7	2.17421	22.7	2.15146
	22.7	1.37	22.7	1.198	22.7	1.166		22.72	3.3585	22.72	2.18551	22.72	2.15299
	22.72	1.385	22.72	1.293	22.72	1.119		22.74	3.36474	22.74	2.1825	22.74	2.1419
	22.74	1.358	22.74	1.33	22.74	1.066		22.76	3.37376	22.76	2.17592	22.76	2.15238
	22.76	1.427	22.76	1.306	22.76	1.074		22.78	3.3514	22.78	2.17392	22.78	2.15122
	22.78	1.466	22.78	1.304	22.78	1.17		22.8	3.36862	22.8	2.18165	22.8	2.15131
	22.8	1.503	22.8	1.232	22.8	1.02		22.82	3.37042	22.82	2.18124	22.82	2.14694
	22.82	1.389	22.82	1.271	22.82	1.099		22.84	3.37012	22.84	2.17235	22.84	2.14263
	22.84	1.381	22.84	1.191	22.84	1.165		22.86	3.36464	22.86	2.1789	22.86	2.14405
	22.86	1.359	22.86	1.253	22.86	1.216		22.88	3.37578	22.88	2.17807	22.88	2.14632
	22.88	1.41	22.88	1.172	22.88	1.201		22.9	3.37337	22.9	2.17919	22.9	2.14765
	22.9	1.472	22.9	1.105	22.9	1.246		22.92	3.37805	22.92	2.18146	22.92	2.15044
	22.92	1.443	22.92	1.206	22.92	1.293		22.94	3.3655	22.94	2.17363	22.94	2.14522
	22.94	1.465	22.94	1.343	22.94	1.105		22.96	3.36131	22.96	2.18379	22.96	2.14803
	22.96	1.446	22.96	1.331	22.96	1.155		22.98	3.36577	22.98	2.1728	22.98	2.14594
	22.98	1.465	22.98	1.302	22.98	1.025		23	3.37322	23	2.18285	23	2.14704
	23	1.484	23	1.349	23	1.139		23.02	3.36924	23.02	2.18034	23.02	2.15108
	23.02	1.449	23.02	1.205	23.02	1.169		23.04	3.36788	23.04	2.17857	23.04	2.14776
	23.04	1.449	23.04	1.222	23.04	1.02		23.06	3.37461	23.06	2.17362	23.06	2.13993
	23.06	1.555	23.06	1.216	23.06	1.082		23.08	3.36873	23.08	2.1827	23.08	2.14812
	23.08	1.429	23.08	1.236	23.08	1.107		23.1	3.37651	23.1	2.18191	23.1	2.14813
	23.1	1.441	23.1	1.423	23.1	1		23.12	3.37377	23.12	2.17603	23.12	2.14745
	23.12	1.526	23.12	1.269	23.12	1.058		23.14	3.37009	23.14	2.17988	23.14	2.14525
	23.14	1.455	23.14	1.415	23.14	1.066		23.16	3.37785	23.16	2.18101	23.16	2.15251
	23.16	1.378	23.16	1.289	23.16	1.02		23.18	3.37115	23.18	2.17924	23.18	2.14407
	23.18	1.493	23.18	1.409	23.18	1.083		23.2	3.37472	23.2	2.18324	23.2	2.15875
	23.2	1.431	23.2	1.353	23.2	1.071		23.22	3.37229	23.22	2.17838	23.22	2.14296
	23.22	1.567	23.22	1.412	23.22	1.089		23.24	3.38192	23.24	2.17833	23.24	2.14221
	23.24	1.525	23.24	1.336	23.24	1.156		23.26	3.37878	23.26	2.17921	23.26	2.14513
	23.26	1.572	23.26	1.37	23.26	1.123		23.28	3.36875	23.28	2.17738	23.28	2.15156
	23.28	1.508	23.28	1.333	23.28	1.133		23.3	3.36965	23.3	2.1871	23.3	2.14726
	23.3	1.475	23.3	1.309	23.3	1.083		23.32	3.36383	23.32	2.17722	23.32	2.14333
	23.32	1.559	23.32	1.237	23.32	1.138		23.34	3.38242	23.34	2.18262	23.34	2.14742
	23.34	1.51	23.34	1.203	23.34	1.079		23.36	3.37468	23.36	2.1823	23.36	2.14711
	23.36	1.495	23.36	1.281	23.36	1.095		23.38	3.37776	23.38	2.17524	23.38	2.14193
	23.38	1.48	23.38	1.247	23.38	1.053		23.4	3.37668	23.4	2.17922	23.4	2.1486
	23.4	1.373	23.4	1.192	23.4	0.91		23.42	3.37228	23.42	2.17703	23.42	2.15042
	23.42	1.555	23.42	1.183	23.42	0.997		23.44	3.35861	23.44	2.17942	23.44	2.15025
	23.44	1.507	23.44	1.206	23.44	1.079		23.46	3.36974	23.46	2.18061	23.46	2.14367
	23.46	1.397	23.46	1.225	23.46	1.067		23.48	3.37431	23.48	2.17907	23.48	2.15052
	23.48	1.494	23.48	1.192	23.48	1.06		23.5	3.3765	23.5	2.17944	23.5	2.14187
	23.5	1.541	23.5	1.169	23.5	1.143		23.52	3.38065	23.52	2.18924	23.52	2.14092
	23.52	1.428	23.52	1.304	23.52	1.191		23.54	3.369	23.54	2.18349	23.54	2.14612
	23.54	1.557	23.54	1.18	23.54	1.013		23.56	3.37535	23.56	2.17953	23.56	2.1442
	23.56	1.455	23.56	1.165	23.56	1.186		23.58	3.37599	23.58	2.18301	23.58	2.15504
	23.58	1.446	23.58	1.185	23.58	1.093		23.6	3.36898	23.6	2.17945	23.6	2.14771
	23.6	1.444	23.6	1.144	23.6	1.06		23.62	3.37387	23.62	2.17935	23.62	2.14495
	23.62	1.502	23.62	1.141	23.62	1.038		23.64	3.37271	23.64	2.17653	23.64	2.15549
	23.64	1.637	23.64	1.202	23.64	1.069		23.66	3.37617	23.66	2.16924	23.66	2.15236
	23.66	1.688	23.66	1.216	23.66	1.059		23.68	3.36927	23.68	2.17792	23.68	2.14761
	23.68	1.721	23.68	1.196	23.68	1.056		23.7	3.37484	23.7	2.18654	23.7	2.13841
	23.7	1.703	23.7	1.203	23.7	0.998		23.72	3.37383	23.72	2.17457	23.72	2.14982
	23.72	1.6	23.72	1.122	23.72	1.049		23.74	3.36982	23.74	2.17869	23.74	2.14705
	23.74	1.588	23.74	1.19	23.74	1.106		23.76	3.38273	23.76	2.18005	23.76	2.15489
	23.76	1.629	23.76	1.121	23.76	1.155		23.78	3.37411	23.78	2.18318	23.78	2.15055
	23.78	1.686	23.78	1.168	23.78	1.123		23.8	3.37985	23.8	2.18205	23.8	2.14105
	23.8	1.578	23.8	1.098	23.8	1.073		23.82	3.37609	23.82	2.17941	23.82	2.14069
	23.82	1.74	23.82	1.075	23.82	1.158		23.84	3.38184	23.84	2.1746	23.84	2.14673
	23.84	1.695	23.84	1.074	23.84	1.124		23.86	3.3793	23.86	2.18068	23.86	2.14007
	23.86	1.769	23.86	1.126	23.86	1.016		23.88	3.38198	23.88	2.18617	23.88	2.14777
	23.88	1.583	23.88	1.072	23.88	0.965		23.9	3.36911	23.9	2.17493	23.9	2.14776
	23.9	1.618	23.9	1.204	23.9	0.99		23.92	3.38151	23.92	2.17046	23.92	2.14283
	23.92	1.492	23.92	1.208	23.92	1.148		23.94	3.36972	23.94	2.18358	23.94	2.14792
	23.94	1.427	23.94	1.175	23.94	1.034		23.96	3.3669	23.96	2.1727	23.96	2.14104
	23.96	1.494	23.96	1.19	23.96	1.018		23.98	3.36472	23.98	2.18638	23.98	2.14995
	23.98	1.518	23.98	1.128	23.98	1.177		24	3.36822	24	2.17864	24	2.14445
	24	1.528	24	1.168	24	1.091		24.02	3.38757	24.02	2.17146	24.02	2.15355
	24.02	1.567	24.02	1.159	24.02	1.016		24.04	3.37543	24.04	2.17639	24.04	2.15295
	24.04	1.599	24.04	1.222	24.04	1.109		24.06	3.37629	24.06	2.18219	24.06	2.14076
	24.06	1.423	24.06	1.106	24.06	1.078		24.08	3.36803	24.08	2.18421	24.08	2.1491
	24.08	1.447	24.08	1.181	24.08	1.043		24.1	3.36754	24.1	2.1784	24.1	2.14537
	24.1	1.403	24.1	1.15	24.1	1.075		24.12	3.37201	24.12	2.1772	24.12	2.14841
	24.12	1.445	24.12	1.246	24.12	0.989		24.14	3.37049	24.14	2.17882	24.14	2.14635
	24.14	1.526	24.14	1.277	24.14	1.057		24.16	3.36279	24.16	2.18822	24.16	2.1466
	24.16	1.418	24.16	1.12	24.16	0.998		24.18	3.36793	24.18	2.17642	24.18	2.15597
	24.18	1.384	24.18	1.24	24.18	1.068		24.2	3.37018	24.2	2.17978	24.2	2.148
	24.2	1.395	24.2	1.205	24.2	1.018		24.22	3.3672	24.22	2.18192	24.22	2.14526
	24.22	1.384	24.22	1.157	24.22	1.001		24.24	3.38014	24.24	2.17651	24.24	2.1472
	24.24	1.354	24.24	1.243	24.24	1.002		24.26	3.37385	24.26	2.18326	24.26	2.14275
	24.26	1.304	24.26	1.145	24.26	0.978		24.28	3.37906	24.28	2.18021	24.28	2.14943
	24.28	1.424	24.28	1.136	24.28	1.068		24.3	3.37997	24.3	2.18538	24.3	2.15259
	24.3	1.433	24.3	1.096	24.3	1.094		24.32	3.37561	24.32	2.18248	24.32	2.14474
	24.32	1.567	24.32	1.075	24.32	1.07		24.34	3.37597	24.34	2.18036	24.34	2.1485
	24.34	1.495	24.34	1.164	24.34	0.963		24.36	3.37947	24.36	2.1866	24.36	2.14421
	24.36	1.517	24.36	1.153	24.36	1.131		24.38	3.37452	24.38	2.18438	24.38	2.14923
	24.38	1.531	24.38	1.213	24.38	1.025		24.4	3.3593	24.4	2.18129	24.4	2.15563
	24.4	1.369	24.4	1.174	24.4	1.04		24.42	3.3644	24.42	2.18319	24.42	2.15514
	24.42	1.384	24.42	1.198	24.42	1.16		24.44	3.38482	24.44	2.17981	24.44	2.14651
	24.44	1.517	24.44	1.18	24.44	1.079		24.46	3.37407	24.46	2.17711	24.46	2.14757
	24.46	1.379	24.46	1.263	24.46	1.134		24.48	3.38229	24.48	2.18576	24.48	2.15138
	24.48	1.467	24.48	1.187	24.48	1		24.5	3.37625	24.5	2.18875	24.5	2.15192
	24.5	1.473	24.5	1.245	24.5	1.057		24.52	3.37529	24.52	2.17901	24.52	2.14812
	24.52	1.314	24.52	1.194	24.52	1.152		24.54	3.37737	24.54	2.18312	24.54	2.14552
	24.54	1.373	24.54	1.146	24.54	1.093		24.56	3.37171	24.56	2.1777	24.56	2.15897
	24.56	1.406	24.56	1.227	24.56	1.085		24.58	3.38476	24.58	2.1819	24.58	2.14923
	24.58	1.549	24.58	1.198	24.58	1.039		24.6	3.36745	24.6	2.17443	24.6	2.15227
	24.6	1.474	24.6	1.068	24.6	1.116		24.62	3.36437	24.62	2.18391	24.62	2.14775
	24.62	1.483	24.62	1.111	24.62	1.14		24.64	3.37072	24.64	2.1724	24.64	2.14857
	24.64	1.433	24.64	1.195	24.64	1.18		24.66	3.37143	24.66	2.17805	24.66	2.14708
	24.66	1.393	24.66	1.139	24.66	1.099		24.68	3.36393	24.68	2.18126	24.68	2.15248
	24.68	1.429	24.68	1.184	24.68	0.99		24.7	3.37406	24.7	2.1821	24.7	2.14676
	24.7	1.507	24.7	1.156	24.7	0.961		24.72	3.38083	24.72	2.18016	24.72	2.14803
	24.72	1.419	24.72	1.191	24.72	1.023		24.74	3.35859	24.74	2.18196	24.74	2.15261
	24.74	1.462	24.74	1.153	24.74	1.082		24.76	3.37748	24.76	2.18007	24.76	2.15308
	24.76	1.352	24.76	1.195	24.76	1.126		24.78	3.3802	24.78	2.18538	24.78	2.14765
	24.78	1.28	24.78	1.22	24.78	1.007		24.8	3.3692	24.8	2.1766	24.8	2.14401
	24.8	1.374	24.8	1.248	24.8	1.082		24.82	3.37435	24.82	2.18174	24.82	2.14022
	24.82	1.316	24.82	1.24	24.82	1.043		24.84	3.37723	24.84	2.17408	24.84	2.15749
	24.84	1.39	24.84	1.26	24.84	1.038		24.86	3.38471	24.86	2.17944	24.86	2.15031
	24.86	1.337	24.86	1.23	24.86	0.982		24.88	3.37195	24.88	2.18081	24.88	2.15044
	24.88	1.334	24.88	1.097	24.88	0.987		24.9	3.38859	24.9	2.18323	24.9	2.14289
	24.9	1.34	24.9	1.18	24.9	0.981		24.92	3.3627	24.92	2.17707	24.92	2.14941
	24.92	1.312	24.92	1.196	24.92	1.101		24.94	3.37562	24.94	2.18549	24.94	2.14936
	24.94	1.349	24.94	1.099	24.94	1.069		24.96	3.35686	24.96	2.1809	24.96	2.15177
	24.96	1.37	24.96	1.125	24.96	0.981		24.98	3.37808	24.98	2.18539	24.98	2.15422
	24.98	1.369	24.98	1.153	24.98	1.018		25	3.37042	25	2.178	25	2.15064
	25	1.353	25	1.185	25	1.084		25.02	3.36548	25.02	2.18767	25.02	2.14965
	25.02	1.41	25.02	1.175	25.02	1.055		25.04	3.38295	25.04	2.18266	25.04	2.14306
	25.04	1.396	25.04	1.136	25.04	1.074		25.06	3.37679	25.06	2.18349	25.06	2.15143
	25.06	1.255	25.06	1.264	25.06	1.059		25.08	3.3674	25.08	2.18497	25.08	2.15503
	25.08	1.27	25.08	1.234	25.08	1.124		25.1	3.37479	25.1	2.18355	25.1	2.15147
	25.1	1.196	25.1	1.207	25.1	1.197		25.12	3.37893	25.12	2.1815	25.12	2.1496
	25.12	1.274	25.12	1.239	25.12	0.977		25.14	3.38105	25.14	2.17918	25.14	2.14479
	25.14	1.305	25.14	1.187	25.14	1.123		25.16	3.36686	25.16	2.18044	25.16	2.14975
	25.16	1.359	25.16	1.234	25.16	1.115		25.18	3.38119	25.18	2.18149	25.18	2.14508
	25.18	1.226	25.18	1.134	25.18	0.915		25.2	3.37216	25.2	2.18731	25.2	2.15181
	25.2	1.266	25.2	1.119	25.2	1.055		25.22	3.38043	25.22	2.18003	25.22	2.14857
	25.22	1.328	25.22	1.144	25.22	0.996		25.24	3.36521	25.24	2.18351	25.24	2.15744
	25.24	1.312	25.24	1.173	25.24	1.125		25.26	3.38033	25.26	2.18846	25.26	2.14278
	25.26	1.188	25.26	1.273	25.26	0.946		25.28	3.37431	25.28	2.1844	25.28	2.14674
	25.28	1.307	25.28	1.087	25.28	0.993		25.3	3.38472	25.3	2.18631	25.3	2.14864
	25.3	1.392	25.3	1.187	25.3	1.023		25.32	3.38908	25.32	2.18405	25.32	2.14583
	25.32	1.406	25.32	1.132	25.32	1.005		25.34	3.36902	25.34	2.17982	25.34	2.14881
	25.34	1.419	25.34	1.146	25.34	1.117		25.36	3.37882	25.36	2.1834	25.36	2.14584
	25.36	1.308	25.36	1.123	25.36	1.068		25.38	3.36464	25.38	2.18031	25.38	2.151
	25.38	1.364	25.38	1.241	25.38	1.009		25.4	3.37747	25.4	2.18011	25.4	2.14562
	25.4	1.444	25.4	1.295	25.4	0.938		25.42	3.37656	25.42	2.18033	25.42	2.14732
	25.42	1.479	25.42	1.361	25.42	0.958		25.44	3.37939	25.44	2.17953	25.44	2.14835
	25.44	1.349	25.44	1.393	25.44	0.935		25.46	3.37589	25.46	2.18704	25.46	2.14589
	25.46	1.518	25.46	1.325	25.46	1.002		25.48	3.3786	25.48	2.17515	25.48	2.14942
	25.48	1.515	25.48	1.23	25.48	0.966		25.5	3.36857	25.5	2.17677	25.5	2.14378
	25.5	1.461	25.5	1.171	25.5	1.011		25.52	3.37595	25.52	2.19075	25.52	2.14944
	25.52	1.368	25.52	1.4	25.52	1.041		25.54	3.37636	25.54	2.18159	25.54	2.15488
	25.54	1.554	25.54	1.294	25.54	1.095		25.56	3.37955	25.56	2.18169	25.56	2.1423
	25.56	1.476	25.56	1.238	25.56	1.017		25.58	3.37011	25.58	2.18153	25.58	2.15085
	25.58	1.493	25.58	1.185	25.58	1.033		25.6	3.37649	25.6	2.1825	25.6	2.15155
	25.6	1.493	25.6	1.294	25.6	1.078		25.62	3.38126	25.62	2.1782	25.62	2.15101
	25.62	1.415	25.62	1.273	25.62	1.097		25.64	3.36746	25.64	2.18691	25.64	2.15567
	25.64	1.439	25.64	1.328	25.64	1.059		25.66	3.36005	25.66	2.19581	25.66	2.14212
	25.66	1.356	25.66	1.199	25.66	1.035		25.68	3.38603	25.68	2.17754	25.68	2.15327
	25.68	1.506	25.68	1.221	25.68	1.165		25.7	3.37146	25.7	2.1845	25.7	2.16012
	25.7	1.497	25.7	1.364	25.7	1.108		25.72	3.37274	25.72	2.18106	25.72	2.15024
	25.72	1.522	25.72	1.176	25.72	1.159		25.74	3.37535	25.74	2.1765	25.74	2.14818
	25.74	1.576	25.74	1.217	25.74	1.133		25.76	3.37478	25.76	2.18486	25.76	2.14708
	25.76	1.548	25.76	1.221	25.76	1.167		25.78	3.38344	25.78	2.18475	25.78	2.15407
	25.78	1.618	25.78	1.158	25.78	1.129		25.8	3.3757	25.8	2.18238	25.8	2.14598
	25.8	1.477	25.8	1.139	25.8	1.067		25.82	3.39137	25.82	2.18389	25.82	2.15252
	25.82	1.477	25.82	1.094	25.82	1.186		25.84	3.37073	25.84	2.19384	25.84	2.14441
	25.84	1.547	25.84	1.208	25.84	1.062		25.86	3.36443	25.86	2.18095	25.86	2.15333
	25.86	1.405	25.86	1.166	25.86	1.1		25.88	3.37379	25.88	2.17909	25.88	2.1489
	25.88	1.42	25.88	1.243	25.88	1.05		25.9	3.38355	25.9	2.18242	25.9	2.15233
	25.9	1.477	25.9	1.216	25.9	1.087		25.92	3.37163	25.92	2.18611	25.92	2.15189
	25.92	1.459	25.92	1.301	25.92	1.057		25.94	3.37867	25.94	2.17636	25.94	2.14792
	25.94	1.485	25.94	1.294	25.94	0.982		25.96	3.36745	25.96	2.17888	25.96	2.15008
	25.96	1.493	25.96	1.247	25.96	1.035		25.98	3.38632	25.98	2.18763	25.98	2.15633
	25.98	1.597	25.98	1.128	25.98	1.014		26	3.37035	26	2.177	26	2.15279
	26	1.436	26	1.142	26	1.076		26.02	3.38437	26.02	2.18418	26.02	2.15386
	26.02	1.412	26.02	1.123	26.02	0.981		26.04	3.37428	26.04	2.18269	26.04	2.14614
	26.04	1.525	26.04	1.137	26.04	0.948		26.06	3.37591	26.06	2.17915	26.06	2.14989
	26.06	1.399	26.06	1.262	26.06	0.922		26.08	3.37539	26.08	2.18072	26.08	2.14525
	26.08	1.472	26.08	1.133	26.08	0.957		26.1	3.37426	26.1	2.18452	26.1	2.14509
	26.1	1.416	26.1	1.142	26.1	1.041		26.12	3.3728	26.12	2.18237	26.12	2.15087
	26.12	1.413	26.12	1.273	26.12	0.848		26.14	3.37915	26.14	2.1922	26.14	2.14628
	26.14	1.477	26.14	1.162	26.14	0.984		26.16	3.3841	26.16	2.19139	26.16	2.1463
	26.16	1.504	26.16	1.093	26.16	0.896		26.18	3.37144	26.18	2.1841	26.18	2.15374
	26.18	1.386	26.18	1.138	26.18	0.88		26.2	3.37336	26.2	2.18909	26.2	2.15548
	26.2	1.55	26.2	1.096	26.2	1.037		26.22	3.37748	26.22	2.18372	26.22	2.14607
	26.22	1.428	26.22	1.149	26.22	1.052		26.24	3.37499	26.24	2.18302	26.24	2.1486
	26.24	1.56	26.24	1.099	26.24	1.063		26.26	3.38088	26.26	2.18364	26.26	2.14467
	26.26	1.429	26.26	1.212	26.26	1.019		26.28	3.37956	26.28	2.18281	26.28	2.15047
	26.28	1.54	26.28	1.28	26.28	0.987		26.3	3.38146	26.3	2.18367	26.3	2.15067
	26.3	1.433	26.3	1.157	26.3	1.024		26.32	3.36814	26.32	2.18768	26.32	2.1435
	26.32	1.445	26.32	1.176	26.32	1.192		26.34	3.36235	26.34	2.18506	26.34	2.14932
	26.34	1.451	26.34	1.16	26.34	1.085		26.36	3.3704	26.36	2.1848	26.36	2.15364
	26.36	1.608	26.36	1.107	26.36	1.029		26.38	3.37924	26.38	2.17649	26.38	2.15396
	26.38	1.541	26.38	1.081	26.38	1.054		26.4	3.38256	26.4	2.17217	26.4	2.14984
	26.4	1.431	26.4	1.033	26.4	1.038		26.42	3.38116	26.42	2.18108	26.42	2.15341
	26.42	1.487	26.42	1.071	26.42	0.921		26.44	3.37022	26.44	2.18598	26.44	2.14531
	26.44	1.492	26.44	1.123	26.44	1.019		26.46	3.37889	26.46	2.18834	26.46	2.14404
	26.46	1.429	26.46	1.12	26.46	1.119		26.48	3.37883	26.48	2.1839	26.48	2.15092
	26.48	1.474	26.48	1.115	26.48	1.012		26.5	3.38997	26.5	2.18452	26.5	2.15042
	26.5	1.466	26.5	1.105	26.5	1.005		26.52	3.37609	26.52	2.18361	26.52	2.14954
	26.52	1.641	26.52	1.102	26.52	1.026		26.54	3.37444	26.54	2.18786	26.54	2.15032
	26.54	1.451	26.54	1.08	26.54	0.924		26.56	3.3743	26.56	2.18144	26.56	2.14838
	26.56	1.422	26.56	1.07	26.56	0.968		26.58	3.38836	26.58	2.18375	26.58	2.15036
	26.58	1.56	26.58	0.988	26.58	1.041		26.6	3.37038	26.6	2.18466	26.6	2.15355
	26.6	1.629	26.6	0.989	26.6	1.024		26.62	3.37426	26.62	2.18248	26.62	2.14513
	26.62	1.507	26.62	1.105	26.62	0.952		26.64	3.37129	26.64	2.1883	26.64	2.14548
	26.64	1.542	26.64	0.971	26.64	1.105		26.66	3.38085	26.66	2.18814	26.66	2.15493
	26.66	1.505	26.66	0.962	26.66	0.969		26.68	3.37497	26.68	2.18263	26.68	2.15644
	26.68	1.474	26.68	1.08	26.68	1.136		26.7	3.37072	26.7	2.18584	26.7	2.15043
	26.7	1.615	26.7	0.853	26.7	1.083		26.72	3.36286	26.72	2.18161	26.72	2.1436
	26.72	1.578	26.72	0.939	26.72	0.986		26.74	3.37561	26.74	2.17965	26.74	2.15337
	26.74	1.64	26.74	0.938	26.74	1.057		26.76	3.36846	26.76	2.18294	26.76	2.15064
	26.76	1.483	26.76	0.922	26.76	1.067		26.78	3.38038	26.78	2.18367	26.78	2.14572
	26.78	1.462	26.78	0.917	26.78	1.075		26.8	3.37888	26.8	2.17895	26.8	2.15099
	26.8	1.393	26.8	0.959	26.8	1.075		26.82	3.37244	26.82	2.17768	26.82	2.15325
	26.82	1.532	26.82	1.008	26.82	1.069		26.84	3.37893	26.84	2.18447	26.84	2.15349
	26.84	1.457	26.84	0.888	26.84	1.041		26.86	3.37538	26.86	2.184	26.86	2.15187
	26.86	1.5	26.86	0.929	26.86	0.937		26.88	3.37174	26.88	2.17902	26.88	2.15096
	26.88	1.489	26.88	0.966	26.88	1.031		26.9	3.36924	26.9	2.17537	26.9	2.15136
	26.9	1.508	26.9	0.903	26.9	1.038		26.92	3.37363	26.92	2.1852	26.92	2.15082
	26.92	1.418	26.92	0.961	26.92	0.931		26.94	3.37636	26.94	2.19684	26.94	2.15232
	26.94	1.406	26.94	0.93	26.94	1.085		26.96	3.37729	26.96	2.18085	26.96	2.15133
	26.96	1.417	26.96	1.01	26.96	0.978		26.98	3.36572	26.98	2.18853	26.98	2.15265
	26.98	1.552	26.98	1.067	26.98	0.985		27	3.37891	27	2.18103	27	2.14617
	27	1.495	27	1.008	27	0.991		27.02	3.3738	27.02	2.1855	27.02	2.14573
	27.02	1.559	27.02	0.972	27.02	1.05		27.04	3.38501	27.04	2.18409	27.04	2.15268
	27.04	1.497	27.04	1.005	27.04	1.02		27.06	3.38024	27.06	2.18135	27.06	2.15703
	27.06	1.421	27.06	1.043	27.06	0.935		27.08	3.37239	27.08	2.18415	27.08	2.15434
	27.08	1.51	27.08	1.06	27.08	0.94		27.1	3.38265	27.1	2.18844	27.1	2.14738
	27.1	1.334	27.1	1.093	27.1	0.996		27.12	3.37978	27.12	2.18104	27.12	2.15251
	27.12	1.467	27.12	1.117	27.12	0.922		27.14	3.37304	27.14	2.18302	27.14	2.15042
	27.14	1.453	27.14	1.074	27.14	0.946		27.16	3.38082	27.16	2.18819	27.16	2.15185
	27.16	1.418	27.16	1.213	27.16	0.964		27.18	3.37163	27.18	2.18631	27.18	2.15285
	27.18	1.42	27.18	1.045	27.18	1.08		27.2	3.37401	27.2	2.18838	27.2	2.14606
	27.2	1.475	27.2	1.041	27.2	1.132		27.22	3.37406	27.22	2.18013	27.22	2.15797
	27.22	1.468	27.22	1.014	27.22	1.101		27.24	3.37707	27.24	2.18187	27.24	2.15332
	27.24	1.607	27.24	1.048	27.24	1.095		27.26	3.3842	27.26	2.18624	27.26	2.14512
	27.26	1.599	27.26	0.993	27.26	0.969		27.28	3.36456	27.28	2.189	27.28	2.15536
	27.28	1.498	27.28	1.054	27.28	1.065		27.3	3.37104	27.3	2.18345	27.3	2.15129
	27.3	1.543	27.3	1.117	27.3	1.131		27.32	3.37597	27.32	2.19555	27.32	2.14301
	27.32	1.569	27.32	1.031	27.32	0.996		27.34	3.37722	27.34	2.18355	27.34	2.15412
	27.34	1.449	27.34	1.01	27.34	0.995		27.36	3.37457	27.36	2.19165	27.36	2.15018
	27.36	1.563	27.36	1.092	27.36	1.07		27.38	3.37921	27.38	2.18411	27.38	2.15356
	27.38	1.571	27.38	1.016	27.38	0.975		27.4	3.36743	27.4	2.17611	27.4	2.14654
	27.4	1.432	27.4	1.012	27.4	0.98		27.42	3.37624	27.42	2.18369	27.42	2.14876
	27.42	1.405	27.42	0.953	27.42	1.136		27.44	3.36936	27.44	2.17964	27.44	2.1545
	27.44	1.532	27.44	1.035	27.44	1.062		27.46	3.37896	27.46	2.18475	27.46	2.15532
	27.46	1.498	27.46	1.062	27.46	1.081		27.48	3.38295	27.48	2.18138	27.48	2.15668
	27.48	1.471	27.48	0.975	27.48	1.059		27.5	3.37368	27.5	2.18525	27.5	2.14352
	27.5	1.579	27.5	0.917	27.5	1.034		27.52	3.37928	27.52	2.18535	27.52	2.1516
	27.52	1.489	27.52	0.921	27.52	1.165		27.54	3.37455	27.54	2.18324	27.54	2.14872
	27.54	1.596	27.54	0.911	27.54	1.131		27.56	3.37997	27.56	2.18818	27.56	2.15087
	27.56	1.666	27.56	1.033	27.56	1.147		27.58	3.38781	27.58	2.18096	27.58	2.14391
	27.58	1.543	27.58	0.999	27.58	1.129		27.6	3.37105	27.6	2.19029	27.6	2.14891
	27.6	1.457	27.6	1.008	27.6	1.115		27.62	3.36808	27.62	2.19115	27.62	2.14974
	27.62	1.459	27.62	0.96	27.62	1.132		27.64	3.38309	27.64	2.18376	27.64	2.15347
	27.64	1.436	27.64	0.896	27.64	1.118		27.66	3.36597	27.66	2.17722	27.66	2.15153
	27.66	1.549	27.66	0.923	27.66	1.169		27.68	3.37244	27.68	2.18	27.68	2.15487
	27.68	1.546	27.68	0.961	27.68	1.018		27.7	3.37044	27.7	2.18705	27.7	2.16206
	27.7	1.326	27.7	1.021	27.7	0.994		27.72	3.38377	27.72	2.18997	27.72	2.15331
	27.72	1.56	27.72	1.073	27.72	1.031		27.74	3.37169	27.74	2.18242	27.74	2.15014
	27.74	1.418	27.74	1.028	27.74	0.997		27.76	3.37262	27.76	2.18576	27.76	2.1432
	27.76	1.673	27.76	0.954	27.76	0.979		27.78	3.37242	27.78	2.18749	27.78	2.15212
	27.78	1.618	27.78	0.981	27.78	1.007		27.8	3.37229	27.8	2.18069	27.8	2.15212
	27.8	1.475	27.8	0.974	27.8	0.964		27.82	3.37304	27.82	2.1838	27.82	2.15341
	27.82	1.626	27.82	1.002	27.82	1.026		27.84	3.38279	27.84	2.18704	27.84	2.15079
	27.84	1.533	27.84	0.92	27.84	1.036		27.86	3.38868	27.86	2.18348	27.86	2.14403
	27.86	1.578	27.86	0.955	27.86	1.012		27.88	3.38308	27.88	2.18528	27.88	2.15635
	27.88	1.55	27.88	0.886	27.88	0.891		27.9	3.38218	27.9	2.18497	27.9	2.14757
	27.9	1.62	27.9	0.965	27.9	0.96		27.92	3.37966	27.92	2.18178	27.92	2.15385
	27.92	1.581	27.92	0.947	27.92	1.006		27.94	3.37986	27.94	2.1818	27.94	2.15315
	27.94	1.466	27.94	0.921	27.94	0.946		27.96	3.36713	27.96	2.19144	27.96	2.15351
	27.96	1.474	27.96	1.166	27.96	0.972		27.98	3.38053	27.98	2.18532	27.98	2.15499
	27.98	1.587	27.98	0.952	27.98	1.002		28	3.37844	28	2.18485	28	2.15143
	28	1.534	28	1.021	28	0.945		28.02	3.36995	28.02	2.19534	28.02	2.15064
	28.02	1.543	28.02	1.022	28.02	0.938		28.04	3.38425	28.04	2.187	28.04	2.15273
	28.04	1.509	28.04	1.046	28.04	0.914		28.06	3.37376	28.06	2.1874	28.06	2.14847
	28.06	1.595	28.06	0.922	28.06	1.027		28.08	3.36926	28.08	2.18093	28.08	2.14331
	28.08	1.493	28.08	0.984	28.08	0.928		28.1	3.37718	28.1	2.18196	28.1	2.15025
	28.1	1.585	28.1	1.006	28.1	0.791		28.12	3.38031	28.12	2.18468	28.12	2.14801
	28.12	1.427	28.12	0.973	28.12	0.853		28.14	3.38753	28.14	2.18408	28.14	2.15418
	28.14	1.692	28.14	1.117	28.14	0.939		28.16	3.37774	28.16	2.17817	28.16	2.15554
	28.16	1.539	28.16	1.097	28.16	0.97		28.18	3.38171	28.18	2.17839	28.18	2.15909
	28.18	1.611	28.18	1.078	28.18	0.892		28.2	3.37236	28.2	2.17468	28.2	2.14961
	28.2	1.492	28.2	0.987	28.2	0.981		28.22	3.38112	28.22	2.1862	28.22	2.15265
	28.22	1.548	28.22	1.073	28.22	1.033		28.24	3.37266	28.24	2.18135	28.24	2.15449
	28.24	1.548	28.24	0.988	28.24	1.049		28.26	3.37309	28.26	2.18347	28.26	2.14464
	28.26	1.583	28.26	1.101	28.26	0.955		28.28	3.37323	28.28	2.17946	28.28	2.15163
	28.28	1.461	28.28	0.981	28.28	0.918		28.3	3.37012	28.3	2.18612	28.3	2.15194
	28.3	1.665	28.3	0.931	28.3	0.969		28.32	3.37582	28.32	2.18537	28.32	2.14451
	28.32	1.478	28.32	1.004	28.32	0.955		28.34	3.37461	28.34	2.18199	28.34	2.15213
	28.34	1.561	28.34	0.934	28.34	1.002		28.36	3.38278	28.36	2.18066	28.36	2.15207
	28.36	1.526	28.36	1.077	28.36	1.023		28.38	3.36621	28.38	2.17849	28.38	2.14956
	28.38	1.604	28.38	1.003	28.38	0.888		28.4	3.37361	28.4	2.17905	28.4	2.15806
	28.4	1.711	28.4	1.134	28.4	0.927		28.42	3.38123	28.42	2.18731	28.42	2.14691
	28.42	1.689	28.42	1.025	28.42	0.894		28.44	3.38308	28.44	2.19674	28.44	2.14679
	28.44	1.555	28.44	1.087	28.44	0.883		28.46	3.37536	28.46	2.18903	28.46	2.15106
	28.46	1.67	28.46	1.102	28.46	0.896		28.48	3.37461	28.48	2.18985	28.48	2.14831
	28.48	1.588	28.48	1	28.48	0.9		28.5	3.37254	28.5	2.18385	28.5	2.15102
	28.5	1.592	28.5	0.999	28.5	0.918		28.52	3.3737	28.52	2.18916	28.52	2.14767
	28.52	1.725	28.52	1.08	28.52	0.96		28.54	3.37878	28.54	2.19394	28.54	2.15117
	28.54	1.423	28.54	1.049	28.54	0.897		28.56	3.37856	28.56	2.18096	28.56	2.15191
	28.56	1.483	28.56	1.09	28.56	0.88		28.58	3.37076	28.58	2.18342	28.58	2.15108
	28.58	1.518	28.58	1.066	28.58	0.926		28.6	3.38725	28.6	2.18243	28.6	2.15114
	28.6	1.506	28.6	1.146	28.6	0.928		28.62	3.36956	28.62	2.18796	28.62	2.15295
	28.62	1.534	28.62	1.038	28.62	1.046		28.64	3.38145	28.64	2.1812	28.64	2.15343
	28.64	1.55	28.64	1.164	28.64	0.963		28.66	3.38077	28.66	2.18103	28.66	2.14913
	28.66	1.605	28.66	1.139	28.66	0.968		28.68	3.37817	28.68	2.18103	28.68	2.15557
	28.68	1.514	28.68	1.103	28.68	0.96		28.7	3.38108	28.7	2.19147	28.7	2.14311
	28.7	1.422	28.7	1.054	28.7	0.98		28.72	3.37651	28.72	2.18616	28.72	2.15735
	28.72	1.462	28.72	1.123	28.72	1.031		28.74	3.38826	28.74	2.18463	28.74	2.15421
	28.74	1.529	28.74	1.056	28.74	1.029		28.76	3.37066	28.76	2.18552	28.76	2.15169
	28.76	1.355	28.76	0.965	28.76	1.054		28.78	3.38186	28.78	2.18299	28.78	2.15496
	28.78	1.538	28.78	1.037	28.78	0.961		28.8	3.37604	28.8	2.17427	28.8	2.15428
	28.8	1.463	28.8	0.996	28.8	0.98		28.82	3.3753	28.82	2.18213	28.82	2.15266
	28.82	1.512	28.82	0.949	28.82	1.05		28.84	3.36889	28.84	2.18954	28.84	2.15261
	28.84	1.432	28.84	1.002	28.84	1.056		28.86	3.37952	28.86	2.18511	28.86	2.15028
	28.86	1.635	28.86	1.024	28.86	1.026		28.88	3.3735	28.88	2.18071	28.88	2.15125
	28.88	1.606	28.88	0.956	28.88	1.026		28.9	3.37893	28.9	2.176	28.9	2.15829
	28.9	1.591	28.9	1.007	28.9	1.052		28.92	3.37561	28.92	2.19208	28.92	2.15561
	28.92	1.707	28.92	1.011	28.92	0.984		28.94	3.37814	28.94	2.17661	28.94	2.14864
	28.94	1.519	28.94	1.071	28.94	1.066		28.96	3.37404	28.96	2.18088	28.96	2.14721
	28.96	1.552	28.96	1.101	28.96	0.968		28.98	3.37754	28.98	2.18283	28.98	2.15217
	28.98	1.541	28.98	1.107	28.98	1.051		29	3.3826	29	2.18663	29	2.15307
	29	1.54	29	1.018	29	1.134		29.02	3.3796	29.02	2.181	29.02	2.14759
	29.02	1.642	29.02	1.045	29.02	1.118		29.04	3.37853	29.04	2.18997	29.04	2.15283
	29.04	1.757	29.04	1.021	29.04	0.922		29.06	3.38176	29.06	2.18823	29.06	2.15452
	29.06	1.775	29.06	1.059	29.06	0.998		29.08	3.37644	29.08	2.1863	29.08	2.15721
	29.08	1.655	29.08	1.083	29.08	0.978		29.1	3.37625	29.1	2.1839	29.1	2.15464
	29.1	1.742	29.1	1.036	29.1	0.948		29.12	3.37773	29.12	2.17609	29.12	2.15583
	29.12	1.663	29.12	1.062	29.12	0.937		29.14	3.37309	29.14	2.18489	29.14	2.15055
	29.14	1.704	29.14	1.088	29.14	0.937		29.16	3.37466	29.16	2.18641	29.16	2.15425
	29.16	1.711	29.16	1.155	29.16	0.927		29.18	3.37966	29.18	2.19063	29.18	2.15323
	29.18	1.706	29.18	1.082	29.18	0.897		29.2	3.37536	29.2	2.19091	29.2	2.14869
	29.2	1.676	29.2	1.144	29.2	0.9		29.22	3.37252	29.22	2.18632	29.22	2.15799
	29.22	1.64	29.22	1.128	29.22	0.87		29.24	3.36351	29.24	2.18132	29.24	2.14991
	29.24	1.87	29.24	1.157	29.24	0.972		29.26	3.38334	29.26	2.1856	29.26	2.15594
	29.26	1.783	29.26	1.122	29.26	0.85		29.28	3.38808	29.28	2.18229	29.28	2.15626
	29.28	1.682	29.28	1.167	29.28	0.893		29.3	3.38124	29.3	2.18807	29.3	2.14936
	29.3	1.751	29.3	1.06	29.3	0.928		29.32	3.36599	29.32	2.1813	29.32	2.14981
	29.32	1.702	29.32	1.048	29.32	0.965		29.34	3.38736	29.34	2.17927	29.34	2.15122
	29.34	1.664	29.34	1.144	29.34	0.876		29.36	3.3805	29.36	2.18672	29.36	2.14579
	29.36	1.577	29.36	1.13	29.36	0.963		29.38	3.39038	29.38	2.1853	29.38	2.15531
	29.38	1.714	29.38	1.05	29.38	0.888		29.4	3.38546	29.4	2.17971	29.4	2.15334
	29.4	1.627	29.4	1.015	29.4	0.892		29.42	3.3769	29.42	2.18242	29.42	2.15124
	29.42	1.706	29.42	0.985	29.42	0.866		29.44	3.37653	29.44	2.18606	29.44	2.1504
	29.44	1.691	29.44	1.02	29.44	0.906		29.46	3.3729	29.46	2.18563	29.46	2.14449
	29.46	1.748	29.46	1.05	29.46	1.016		29.48	3.38509	29.48	2.18663	29.48	2.15208
	29.48	1.809	29.48	1.035	29.48	0.923		29.5	3.38682	29.5	2.18672	29.5	2.1537
	29.5	1.657	29.5	1.052	29.5	0.913		29.52	3.37766	29.52	2.18707	29.52	2.15504
	29.52	1.7	29.52	1.069	29.52	0.858		29.54	3.37725	29.54	2.18568	29.54	2.14551
	29.54	1.541	29.54	0.991	29.54	0.823		29.56	3.37675	29.56	2.19232	29.56	2.15387
	29.56	1.658	29.56	1.036	29.56	0.859		29.58	3.38471	29.58	2.18609	29.58	2.15153
	29.58	1.577	29.58	0.986	29.58	0.867		29.6	3.37367	29.6	2.18819	29.6	2.15318
	29.6	1.58	29.6	0.91	29.6	0.847		29.62	3.38398	29.62	2.18484	29.62	2.14494
	29.62	1.62	29.62	0.945	29.62	0.876		29.64	3.3878	29.64	2.17853	29.64	2.15927
	29.64	1.536	29.64	0.943	29.64	0.87		29.66	3.37183	29.66	2.18692	29.66	2.15271
	29.66	1.566	29.66	1.038	29.66	0.842		29.68	3.37977	29.68	2.18361	29.68	2.15773
	29.68	1.521	29.68	0.99	29.68	0.857		29.7	3.37641	29.7	2.18164	29.7	2.15131
	29.7	1.534	29.7	0.937	29.7	0.862		29.72	3.3791	29.72	2.18939	29.72	2.15377
	29.72	1.572	29.72	0.936	29.72	0.877		29.74	3.37741	29.74	2.18529	29.74	2.15463
	29.74	1.565	29.74	0.984	29.74	0.813		29.76	3.3779	29.76	2.18458	29.76	2.15738
	29.76	1.617	29.76	1.049	29.76	0.863		29.78	3.37824	29.78	2.18852	29.78	2.15632
	29.78	1.612	29.78	0.975	29.78	0.877		29.8	3.37262	29.8	2.191	29.8	2.15066
	29.8	1.602	29.8	1.023	29.8	0.817		29.82	3.38246	29.82	2.17791	29.82	2.15309
	29.82	1.634	29.82	1.038	29.82	0.873		29.84	3.37299	29.84	2.18166	29.84	2.14857
	29.84	1.65	29.84	0.971	29.84	0.831		29.86	3.38342	29.86	2.17823	29.86	2.14639
	29.86	1.655	29.86	0.989	29.86	0.822		29.88	3.39118	29.88	2.18478	29.88	2.15524
	29.88	1.601	29.88	0.942	29.88	0.847		29.9	3.37709	29.9	2.18554	29.9	2.1523
	29.9	1.535	29.9	1.021	29.9	0.9		29.92	3.3798	29.92	2.18624	29.92	2.15175
	29.92	1.569	29.92	1.089	29.92	0.889		29.94	3.37504	29.94	2.1829	29.94	2.15404
	29.94	1.744	29.94	0.973	29.94	0.864		29.96	3.37825	29.96	2.17641	29.96	2.15005
	29.96	1.601	29.96	1.038	29.96	0.804		29.98	3.38371	29.98	2.18702	29.98	2.15196
	29.98	1.598	29.98	1.07	29.98	0.906		30	3.37976	30	2.18515	30	2.15533
	30	1.565	30	1.172	30	0.841		30.02	3.38145	30.02	2.18501	30.02	2.15469
	30.02	1.574	30.02	1.144	30.02	0.887		30.04	3.3854	30.04	2.18854	30.04	2.15533
	30.04	1.556	30.04	1.019	30.04	0.897		30.06	3.37643	30.06	2.18532	30.06	2.15534
	30.06	1.511	30.06	1.016	30.06	0.956		30.08	3.37713	30.08	2.1882	30.08	2.1552
	30.08	1.577	30.08	0.962	30.08	0.956		30.1	3.37158	30.1	2.18373	30.1	2.15819
	30.1	1.64	30.1	1.052	30.1	0.929		30.12	3.37778	30.12	2.18387	30.12	2.15095
	30.12	1.699	30.12	0.956	30.12	1.007		30.14	3.37482	30.14	2.19163	30.14	2.14891
	30.14	1.569	30.14	1.005	30.14	0.941		30.16	3.37576	30.16	2.1928	30.16	2.15621
	30.16	1.533	30.16	0.984	30.16	1.003		30.18	3.38218	30.18	2.18409	30.18	2.14476
	30.18	1.575	30.18	0.985	30.18	0.914		30.2	3.37985	30.2	2.17759	30.2	2.14952
	30.2	1.542	30.2	0.993	30.2	0.892		30.22	3.38095	30.22	2.17731	30.22	2.15413
	30.22	1.497	30.22	0.915	30.22	0.945		30.24	3.38295	30.24	2.18052	30.24	2.15189
	30.24	1.62	30.24	1.009	30.24	0.939		30.26	3.3829	30.26	2.18736	30.26	2.15314
	30.26	1.562	30.26	1.102	30.26	0.915		30.28	3.38136	30.28	2.19079	30.28	2.14647
	30.28	1.688	30.28	0.947	30.28	0.905		30.3	3.36514	30.3	2.19072	30.3	2.15366
	30.3	1.553	30.3	1.039	30.3	0.971		30.32	3.38483	30.32	2.18343	30.32	2.15729
	30.32	1.598	30.32	1.018	30.32	0.969		30.34	3.37783	30.34	2.17816	30.34	2.15347
	30.34	1.594	30.34	0.983	30.34	0.98		30.36	3.38423	30.36	2.1865	30.36	2.15462
	30.36	1.735	30.36	0.895	30.36	0.877		30.38	3.37302	30.38	2.1824	30.38	2.15085
	30.38	1.542	30.38	0.878	30.38	0.936		30.4	3.37513	30.4	2.18845	30.4	2.14654
	30.4	1.7	30.4	1.017	30.4	0.894		30.42	3.38526	30.42	2.18324	30.42	2.15571
	30.42	1.593	30.42	1.007	30.42	0.879		30.44	3.37549	30.44	2.17721	30.44	2.1493
	30.44	1.59	30.44	1.064	30.44	0.858		30.46	3.37795	30.46	2.19064	30.46	2.15811
	30.46	1.5	30.46	0.976	30.46	0.779		30.48	3.37529	30.48	2.19171	30.48	2.15384
	30.48	1.483	30.48	0.996	30.48	0.892		30.5	3.38381	30.5	2.1833	30.5	2.14608
	30.5	1.539	30.5	0.927	30.5	0.884		30.52	3.37636	30.52	2.18922	30.52	2.15497
	30.52	1.491	30.52	1.061	30.52	0.913		30.54	3.36878	30.54	2.17456	30.54	2.1502
	30.54	1.475	30.54	0.972	30.54	0.897		30.56	3.37299	30.56	2.1803	30.56	2.1581
	30.56	1.458	30.56	0.969	30.56	0.935		30.58	3.3858	30.58	2.19047	30.58	2.15765
	30.58	1.584	30.58	1.125	30.58	0.951		30.6	3.37416	30.6	2.178	30.6	2.15507
	30.6	1.427	30.6	0.991	30.6	0.903		30.62	3.38632	30.62	2.18573	30.62	2.14718
	30.62	1.418	30.62	1.005	30.62	0.92		30.64	3.37653	30.64	2.1875	30.64	2.15683
	30.64	1.501	30.64	1.07	30.64	0.915		30.66	3.38115	30.66	2.18765	30.66	2.15428
	30.66	1.564	30.66	0.972	30.66	0.885		30.68	3.38628	30.68	2.19109	30.68	2.15145
	30.68	1.554	30.68	1.021	30.68	0.904		30.7	3.38222	30.7	2.18195	30.7	2.15065
	30.7	1.507	30.7	0.954	30.7	0.939		30.72	3.38532	30.72	2.18296	30.72	2.15573
	30.72	1.527	30.72	0.953	30.72	0.873		30.74	3.37604	30.74	2.18361	30.74	2.15613
	30.74	1.509	30.74	0.987	30.74	0.905		30.76	3.38103	30.76	2.18548	30.76	2.16079
	30.76	1.491	30.76	0.934	30.76	0.963		30.78	3.37845	30.78	2.18776	30.78	2.15389
	30.78	1.472	30.78	0.916	30.78	0.948		30.8	3.37327	30.8	2.1809	30.8	2.15121
	30.8	1.41	30.8	0.966	30.8	0.956		30.82	3.37427	30.82	2.18045	30.82	2.15006
	30.82	1.427	30.82	0.958	30.82	0.93		30.84	3.36685	30.84	2.17784	30.84	2.15502
	30.84	1.558	30.84	0.993	30.84	0.936		30.86	3.37911	30.86	2.18677	30.86	2.15467
	30.86	1.585	30.86	0.952	30.86	0.994		30.88	3.38061	30.88	2.19089	30.88	2.15598
	30.88	1.508	30.88	0.948	30.88	1.022		30.9	3.37194	30.9	2.18249	30.9	2.15191
	30.9	1.464	30.9	0.971	30.9	0.862		30.92	3.38458	30.92	2.18971	30.92	2.15633
	30.92	1.575	30.92	0.984	30.92	0.875		30.94	3.38845	30.94	2.187	30.94	2.15993
	30.94	1.441	30.94	0.942	30.94	0.889		30.96	3.37909	30.96	2.18339	30.96	2.14861
	30.96	1.502	30.96	1.068	30.96	0.931		30.98	3.37328	30.98	2.18559	30.98	2.15872
	30.98	1.55	30.98	1.143	30.98	0.854		31	3.38023	31	2.184	31	2.15166
	31	1.489	31	1.093	31	0.874		31.02	3.37895	31.02	2.17599	31.02	2.1509
	31.02	1.516	31.02	1.142	31.02	0.924		31.04	3.37931	31.04	2.19057	31.04	2.15204
	31.04	1.461	31.04	1.098	31.04	0.871		31.06	3.36916	31.06	2.18355	31.06	2.15069
	31.06	1.494	31.06	1.011	31.06	0.861		31.08	3.3853	31.08	2.18606	31.08	2.15404
	31.08	1.611	31.08	1.046	31.08	0.925		31.1	3.3832	31.1	2.1814	31.1	2.15056
	31.1	1.724	31.1	1.09	31.1	0.872		31.12	3.38171	31.12	2.17985	31.12	2.15134
	31.12	1.787	31.12	0.988	31.12	0.869		31.14	3.38113	31.14	2.18328	31.14	2.14697
	31.14	1.746	31.14	1.023	31.14	0.826		31.16	3.37403	31.16	2.18171	31.16	2.15315
	31.16	1.65	31.16	0.924	31.16	0.877		31.18	3.38615	31.18	2.17768	31.18	2.14365
	31.18	1.688	31.18	0.867	31.18	0.925		31.2	3.37042	31.2	2.18739	31.2	2.14847
	31.2	1.732	31.2	0.95	31.2	0.867		31.22	3.38196	31.22	2.17914	31.22	2.15118
	31.22	1.799	31.22	0.888	31.22	0.916		31.24	3.37418	31.24	2.18329	31.24	2.14844
	31.24	1.766	31.24	1.021	31.24	0.9		31.26	3.3885	31.26	2.19068	31.26	2.15206
	31.26	1.629	31.26	0.977	31.26	0.843		31.28	3.38386	31.28	2.18448	31.28	2.15441
	31.28	1.595	31.28	0.961	31.28	0.887		31.3	3.38378	31.3	2.17812	31.3	2.15026
	31.3	1.601	31.3	0.934	31.3	0.817		31.32	3.38105	31.32	2.18712	31.32	2.15375
	31.32	1.726	31.32	0.962	31.32	0.878		31.34	3.38491	31.34	2.18513	31.34	2.15674
	31.34	1.675	31.34	1.035	31.34	0.985		31.36	3.373	31.36	2.18489	31.36	2.15459
	31.36	1.674	31.36	1.09	31.36	1.009		31.38	3.38568	31.38	2.18624	31.38	2.15795
	31.38	1.517	31.38	1.073	31.38	0.936		31.4	3.38019	31.4	2.18892	31.4	2.15821
	31.4	1.632	31.4	1.136	31.4	0.883		31.42	3.37877	31.42	2.18851	31.42	2.15534
	31.42	1.672	31.42	0.977	31.42	0.941		31.44	3.38507	31.44	2.1923	31.44	2.14923
	31.44	1.613	31.44	1.027	31.44	0.997		31.46	3.37713	31.46	2.18876	31.46	2.15434
	31.46	1.609	31.46	0.985	31.46	0.897		31.48	3.37256	31.48	2.18527	31.48	2.14992
	31.48	1.644	31.48	1.087	31.48	0.975		31.5	3.37315	31.5	2.18074	31.5	2.15136
	31.5	1.72	31.5	1.016	31.5	0.877		31.52	3.38416	31.52	2.19099	31.52	2.14993
	31.52	1.608	31.52	1.082	31.52	0.993		31.54	3.37499	31.54	2.18094	31.54	2.15102
	31.54	1.683	31.54	1.092	31.54	0.917		31.56	3.37673	31.56	2.18556	31.56	2.15161
	31.56	1.551	31.56	1.14	31.56	0.941		31.58	3.39046	31.58	2.1838	31.58	2.14857
	31.58	1.57	31.58	1.147	31.58	0.939		31.6	3.38496	31.6	2.18714	31.6	2.15654
	31.6	1.532	31.6	1.079	31.6	0.947		31.62	3.38171	31.62	2.18473	31.62	2.1466
	31.62	1.629	31.62	1.054	31.62	0.941		31.64	3.38115	31.64	2.1796	31.64	2.16022
	31.64	1.701	31.64	1.028	31.64	0.854		31.66	3.38095	31.66	2.18315	31.66	2.15776
	31.66	1.624	31.66	0.98	31.66	0.878		31.68	3.38406	31.68	2.18068	31.68	2.15654
	31.68	1.743	31.68	0.964	31.68	0.93		31.7	3.37197	31.7	2.18091	31.7	2.15319
	31.7	1.661	31.7	0.993	31.7	0.906		31.72	3.37682	31.72	2.18736	31.72	2.14989
	31.72	1.764	31.72	1.149	31.72	0.877		31.74	3.38076	31.74	2.18196	31.74	2.14988
	31.74	1.712	31.74	1.021	31.74	0.932		31.76	3.37461	31.76	2.17784	31.76	2.15093
	31.76	1.794	31.76	1.052	31.76	0.937		31.78	3.37734	31.78	2.17969	31.78	2.15249
	31.78	1.77	31.78	1.212	31.78	0.87		31.8	3.38634	31.8	2.17835	31.8	2.15182
	31.8	1.715	31.8	1.003	31.8	1.032		31.82	3.38148	31.82	2.19091	31.82	2.16148
	31.82	1.653	31.82	0.985	31.82	0.979		31.84	3.37939	31.84	2.1814	31.84	2.15336
	31.84	1.776	31.84	0.972	31.84	0.949		31.86	3.37838	31.86	2.18253	31.86	2.15048
	31.86	1.732	31.86	0.912	31.86	0.963		31.88	3.37906	31.88	2.17585	31.88	2.14527
	31.88	1.72	31.88	0.873	31.88	1.062		31.9	3.36831	31.9	2.18848	31.9	2.15175
	31.9	1.749	31.9	0.991	31.9	0.944		31.92	3.37266	31.92	2.18917	31.92	2.14762
	31.92	1.703	31.92	0.952	31.92	0.953		31.94	3.36722	31.94	2.18893	31.94	2.14324
	31.94	1.598	31.94	1.018	31.94	1.087		31.96	3.38207	31.96	2.18772	31.96	2.1539
	31.96	1.885	31.96	0.943	31.96	1.007		31.98	3.3802	31.98	2.17513	31.98	2.15136
	31.98	1.827	31.98	0.972	31.98	0.925		32	3.38248	32	2.18144	32	2.15094
	32	1.875	32	1.03	32	0.868		32.02	3.38159	32.02	2.18122	32.02	2.14659
	32.02	1.914	32.02	0.986	32.02	0.988		32.04	3.37635	32.04	2.17606	32.04	2.15544
	32.04	1.935	32.04	1.002	32.04	0.919		32.06	3.37237	32.06	2.18311	32.06	2.16023
	32.06	1.842	32.06	1.004	32.06	0.909		32.08	3.38238	32.08	2.17835	32.08	2.16391
	32.08	1.97	32.08	0.934	32.08	0.916		32.1	3.38135	32.1	2.18086	32.1	2.1533
	32.1	1.9	32.1	0.926	32.1	0.919		32.12	3.38054	32.12	2.19024	32.12	2.15026
	32.12	1.848	32.12	1.051	32.12	0.905		32.14	3.37774	32.14	2.18336	32.14	2.15746
	32.14	1.903	32.14	0.937	32.14	0.888		32.16	3.38304	32.16	2.19123	32.16	2.15676
	32.16	1.854	32.16	0.998	32.16	0.895		32.18	3.38889	32.18	2.17874	32.18	2.15991
	32.18	1.721	32.18	0.99	32.18	0.9		32.2	3.37251	32.2	2.18372	32.2	2.14779
	32.2	1.708	32.2	0.919	32.2	0.83		32.22	3.38904	32.22	2.18626	32.22	2.15231
	32.22	1.879	32.22	1.001	32.22	0.894		32.24	3.37367	32.24	2.18945	32.24	2.1598
	32.24	1.686	32.24	0.906	32.24	0.887		32.26	3.38113	32.26	2.18238	32.26	2.15948
	32.26	1.736	32.26	0.934	32.26	0.908		32.28	3.39163	32.28	2.18121	32.28	2.15624
	32.28	1.754	32.28	0.982	32.28	0.858		32.3	3.38348	32.3	2.18742	32.3	2.15153
	32.3	1.817	32.3	0.967	32.3	0.923		32.32	3.37999	32.32	2.18498	32.32	2.15732
	32.32	1.73	32.32	1.053	32.32	0.845		32.34	3.38113	32.34	2.18633	32.34	2.16287
	32.34	1.857	32.34	1.13	32.34	0.861		32.36	3.37327	32.36	2.19162	32.36	2.15993
	32.36	1.758	32.36	1.009	32.36	0.872		32.38	3.36875	32.38	2.18434	32.38	2.16107
	32.38	1.622	32.38	1.066	32.38	0.94		32.4	3.37971	32.4	2.17642	32.4	2.15816
	32.4	1.693	32.4	1.06	32.4	0.902		32.42	3.3841	32.42	2.18388	32.42	2.15764
	32.42	1.713	32.42	1.125	32.42	0.944		32.44	3.39044	32.44	2.18576	32.44	2.15179
	32.44	1.692	32.44	1.024	32.44	0.975		32.46	3.37869	32.46	2.19431	32.46	2.15198
	32.46	1.606	32.46	1.13	32.46	0.966		32.48	3.38464	32.48	2.18933	32.48	2.1627
	32.48	1.615	32.48	1.122	32.48	1.003		32.5	3.38607	32.5	2.18471	32.5	2.15457
	32.5	1.527	32.5	1.134	32.5	0.932		32.52	3.36505	32.52	2.18228	32.52	2.15105
	32.52	1.835	32.52	1.187	32.52	0.916		32.54	3.38306	32.54	2.18569	32.54	2.15725
	32.54	1.784	32.54	1.102	32.54	0.993		32.56	3.37034	32.56	2.177	32.56	2.15643
	32.56	1.783	32.56	1.156	32.56	0.992		32.58	3.38554	32.58	2.19135	32.58	2.15827
	32.58	1.728	32.58	1.194	32.58	1.041		32.6	3.38372	32.6	2.18095	32.6	2.15331
	32.6	1.716	32.6	1.148	32.6	1.114		32.62	3.38131	32.62	2.175	32.62	2.15727
	32.62	1.786	32.62	1.148	32.62	0.933		32.64	3.37937	32.64	2.18416	32.64	2.1524
	32.64	1.744	32.64	1.028	32.64	0.926		32.66	3.38304	32.66	2.18409	32.66	2.15357
	32.66	1.533	32.66	1.109	32.66	0.927		32.68	3.38529	32.68	2.17288	32.68	2.16523
	32.68	1.588	32.68	1.103	32.68	0.993		32.7	3.38391	32.7	2.18282	32.7	2.15311
	32.7	1.578	32.7	1.205	32.7	1		32.72	3.37283	32.72	2.18561	32.72	2.1593
	32.72	1.609	32.72	1.018	32.72	1.004		32.74	3.37096	32.74	2.18042	32.74	2.15041
	32.74	1.564	32.74	1.172	32.74	0.907		32.76	3.37725	32.76	2.17899	32.76	2.16072
	32.76	1.359	32.76	1.187	32.76	1		32.78	3.379	32.78	2.17914	32.78	2.15718
	32.78	1.51	32.78	1.136	32.78	0.986		32.8	3.39704	32.8	2.18145	32.8	2.15084
	32.8	1.373	32.8	1.115	32.8	0.91		32.82	3.37028	32.82	2.19128	32.82	2.15782
	32.82	1.484	32.82	1.17	32.82	0.958		32.84	3.39137	32.84	2.18398	32.84	2.15403
	32.84	1.485	32.84	1.168	32.84	0.974		32.86	3.38952	32.86	2.18931	32.86	2.15371
	32.86	1.559	32.86	1.143	32.86	0.875		32.88	3.38647	32.88	2.18513	32.88	2.16688
	32.88	1.554	32.88	1.18	32.88	0.963		32.9	3.38038	32.9	2.18763	32.9	2.1551
	32.9	1.572	32.9	1.039	32.9	0.999		32.92	3.36837	32.92	2.18193	32.92	2.15484
	32.92	1.397	32.92	0.949	32.92	0.954		32.94	3.37044	32.94	2.18333	32.94	2.15438
	32.94	1.35	32.94	1.018	32.94	0.945		32.96	3.37213	32.96	2.19098	32.96	2.15625
	32.96	1.409	32.96	0.927	32.96	0.93		32.98	3.37919	32.98	2.19196	32.98	2.15491
	32.98	1.538	32.98	1.039	32.98	1.005		33	3.37176	33	2.18061	33	2.14995
	33	1.443	33	0.94	33	0.956		33.02	3.37412	33.02	2.18692	33.02	2.15311
	33.02	1.379	33.02	1	33.02	0.945		33.04	3.38197	33.04	2.18624	33.04	2.15564
	33.04	1.262	33.04	1.014	33.04	0.909		33.06	3.38221	33.06	2.1871	33.06	2.15276
	33.06	1.448	33.06	0.969	33.06	0.943		33.08	3.37968	33.08	2.18968	33.08	2.15765
	33.08	1.41	33.08	0.961	33.08	0.871		33.1	3.367	33.1	2.18552	33.1	2.15937
	33.1	1.528	33.1	0.919	33.1	0.912		33.12	3.37276	33.12	2.18164	33.12	2.16126
	33.12	1.567	33.12	0.865	33.12	1.002		33.14	3.37661	33.14	2.18161	33.14	2.14932
	33.14	1.527	33.14	0.859	33.14	0.991		33.16	3.38163	33.16	2.18266	33.16	2.1555
	33.16	1.562	33.16	0.96	33.16	0.956		33.18	3.38761	33.18	2.17379	33.18	2.15139
	33.18	1.579	33.18	0.942	33.18	1.08		33.2	3.38183	33.2	2.18151	33.2	2.15581
	33.2	1.381	33.2	1.003	33.2	1.052		33.22	3.38129	33.22	2.1829	33.22	2.14933
	33.22	1.43	33.22	0.895	33.22	1.089		33.24	3.38809	33.24	2.18063	33.24	2.15076
	33.24	1.45	33.24	0.929	33.24	1.047		33.26	3.38136	33.26	2.18295	33.26	2.16072
	33.26	1.562	33.26	0.941	33.26	1.001		33.28	3.37505	33.28	2.17872	33.28	2.1568
	33.28	1.484	33.28	1.081	33.28	0.967		33.3	3.38999	33.3	2.18973	33.3	2.16283
	33.3	1.544	33.3	1.034	33.3	0.947		33.32	3.37673	33.32	2.1814	33.32	2.15731
	33.32	1.459	33.32	1.012	33.32	0.874		33.34	3.37532	33.34	2.18128	33.34	2.15393
	33.34	1.607	33.34	0.889	33.34	0.887		33.36	3.38073	33.36	2.18639	33.36	2.15443
	33.36	1.582	33.36	1.02	33.36	0.923		33.38	3.38468	33.38	2.1765	33.38	2.15569
	33.38	1.563	33.38	1.04	33.38	0.921		33.4	3.38295	33.4	2.19218	33.4	2.15352
	33.4	1.466	33.4	1.012	33.4	0.939		33.42	3.38451	33.42	2.19201	33.42	2.1483
	33.42	1.61	33.42	1.019	33.42	0.985		33.44	3.3821	33.44	2.19303	33.44	2.15362
	33.44	1.563	33.44	1.078	33.44	1.089		33.46	3.38596	33.46	2.18244	33.46	2.15634
	33.46	1.578	33.46	1.021	33.46	1.025		33.48	3.38081	33.48	2.18301	33.48	2.15124
	33.48	1.58	33.48	0.96	33.48	1.052		33.5	3.38733	33.5	2.18158	33.5	2.14859
	33.5	1.654	33.5	0.918	33.5	0.935		33.52	3.37939	33.52	2.18487	33.52	2.15639
	33.52	1.62	33.52	0.92	33.52	0.992		33.54	3.38967	33.54	2.18507	33.54	2.15607
	33.54	1.577	33.54	1.019	33.54	0.997		33.56	3.38926	33.56	2.18272	33.56	2.15418
	33.56	1.608	33.56	0.965	33.56	0.875		33.58	3.37872	33.58	2.17967	33.58	2.15558
	33.58	1.7	33.58	1.023	33.58	0.925		33.6	3.38958	33.6	2.18191	33.6	2.15884
	33.6	1.638	33.6	0.999	33.6	0.935		33.62	3.38124	33.62	2.18809	33.62	2.15025
	33.62	1.696	33.62	0.975	33.62	0.89		33.64	3.38587	33.64	2.18556	33.64	2.15599
	33.64	1.577	33.64	1.04	33.64	0.898		33.66	3.3788	33.66	2.18173	33.66	2.15522
	33.66	1.595	33.66	1.065	33.66	0.877		33.68	3.39176	33.68	2.17345	33.68	2.15573
	33.68	1.457	33.68	0.968	33.68	0.97		33.7	3.37166	33.7	2.18518	33.7	2.15927
	33.7	1.523	33.7	0.978	33.7	0.991		33.72	3.37672	33.72	2.18095	33.72	2.15134
	33.72	1.522	33.72	0.929	33.72	0.994		33.74	3.37478	33.74	2.18367	33.74	2.15689
	33.74	1.509	33.74	0.966	33.74	0.856		33.76	3.36406	33.76	2.18925	33.76	2.15379
	33.76	1.545	33.76	1.051	33.76	0.855		33.78	3.37895	33.78	2.18646	33.78	2.15885
	33.78	1.449	33.78	1.019	33.78	0.982		33.8	3.37834	33.8	2.18933	33.8	2.15243
	33.8	1.453	33.8	1.018	33.8	0.786		33.82	3.38083	33.82	2.18561	33.82	2.15483
	33.82	1.459	33.82	1.069	33.82	0.826		33.84	3.37904	33.84	2.18278	33.84	2.16243
	33.84	1.516	33.84	1.05	33.84	0.839		33.86	3.38365	33.86	2.18745	33.86	2.15445
	33.86	1.471	33.86	1.03	33.86	0.9		33.88	3.37611	33.88	2.1866	33.88	2.16079
	33.88	1.523	33.88	1.058	33.88	0.885		33.9	3.38412	33.9	2.17961	33.9	2.15971
	33.9	1.526	33.9	1	33.9	0.949		33.92	3.38146	33.92	2.18368	33.92	2.15716
	33.92	1.543	33.92	1.112	33.92	0.854		33.94	3.3898	33.94	2.17604	33.94	2.1589
	33.94	1.354	33.94	0.941	33.94	0.939		33.96	3.38764	33.96	2.17801	33.96	2.1595
	33.96	1.364	33.96	1.041	33.96	0.88		33.98	3.38433	33.98	2.18167	33.98	2.15883
	33.98	1.489	33.98	0.925	33.98	0.84		34	3.37116	34	2.18448	34	2.16203
	34	1.482	34	0.965	34	0.86		34.02	3.38312	34.02	2.18488	34.02	2.15145
	34.02	1.584	34.02	0.935	34.02	0.991		34.04	3.3896	34.04	2.18447	34.04	2.15681
	34.04	1.412	34.04	0.948	34.04	0.925		34.06	3.38669	34.06	2.17939	34.06	2.15497
	34.06	1.477	34.06	0.977	34.06	0.958		34.08	3.36833	34.08	2.17697	34.08	2.15514
	34.08	1.487	34.08	0.87	34.08	0.984		34.1	3.38613	34.1	2.18603	34.1	2.14915
	34.1	1.515	34.1	0.969	34.1	1.054		34.12	3.38816	34.12	2.18518	34.12	2.15283
	34.12	1.501	34.12	0.963	34.12	0.982		34.14	3.36963	34.14	2.18319	34.14	2.15691
	34.14	1.479	34.14	1.004	34.14	0.938		34.16	3.38754	34.16	2.18977	34.16	2.1665
	34.16	1.484	34.16	0.939	34.16	0.941		34.18	3.38439	34.18	2.18405	34.18	2.15095
	34.18	1.533	34.18	0.933	34.18	0.802		34.2	3.38042	34.2	2.18428	34.2	2.15985
	34.2	1.563	34.2	1.018	34.2	0.914		34.22	3.38814	34.22	2.17399	34.22	2.15737
	34.22	1.464	34.22	0.98	34.22	0.959		34.24	3.38174	34.24	2.18261	34.24	2.15767
	34.24	1.624	34.24	0.93	34.24	0.888		34.26	3.38101	34.26	2.18333	34.26	2.15825
	34.26	1.474	34.26	0.959	34.26	0.849		34.28	3.3744	34.28	2.18204	34.28	2.15465
	34.28	1.488	34.28	0.994	34.28	0.988		34.3	3.38268	34.3	2.17609	34.3	2.15779
	34.3	1.532	34.3	0.906	34.3	1.039		34.32	3.37536	34.32	2.18386	34.32	2.15422
	34.32	1.437	34.32	0.996	34.32	0.938		34.34	3.38922	34.34	2.18335	34.34	2.15879
	34.34	1.412	34.34	0.923	34.34	0.929		34.36	3.38295	34.36	2.18824	34.36	2.15568
	34.36	1.492	34.36	0.927	34.36	0.907		34.38	3.38551	34.38	2.18645	34.38	2.15425
	34.38	1.589	34.38	0.919	34.38	0.891		34.4	3.37566	34.4	2.18651	34.4	2.15207
	34.4	1.52	34.4	1.001	34.4	0.964		34.42	3.38248	34.42	2.18401	34.42	2.1551
	34.42	1.468	34.42	0.978	34.42	0.934		34.44	3.38985	34.44	2.17597	34.44	2.1581
	34.44	1.512	34.44	0.991	34.44	0.875		34.46	3.36525	34.46	2.18539	34.46	2.15641
	34.46	1.529	34.46	1.044	34.46	0.911		34.48	3.38544	34.48	2.17944	34.48	2.16144
	34.48	1.713	34.48	0.913	34.48	1.05		34.5	3.37282	34.5	2.19232	34.5	2.15485
	34.5	1.59	34.5	1.02	34.5	1.038		34.52	3.38058	34.52	2.18566	34.52	2.15018
	34.52	1.635	34.52	1.032	34.52	0.845		34.54	3.37199	34.54	2.18328	34.54	2.15578
	34.54	1.52	34.54	1.006	34.54	0.875		34.56	3.37794	34.56	2.18241	34.56	2.16126
	34.56	1.648	34.56	1.093	34.56	0.917		34.58	3.37623	34.58	2.19017	34.58	2.16224
	34.58	1.596	34.58	1.177	34.58	0.789		34.6	3.37155	34.6	2.17643	34.6	2.155
	34.6	1.635	34.6	1.035	34.6	0.88		34.62	3.38049	34.62	2.18836	34.62	2.1616
	34.62	1.618	34.62	1.015	34.62	0.866		34.64	3.37832	34.64	2.18286	34.64	2.15448
	34.64	1.525	34.64	1.025	34.64	0.835		34.66	3.38339	34.66	2.17854	34.66	2.15733
	34.66	1.681	34.66	0.988	34.66	0.896		34.68	3.39179	34.68	2.17258	34.68	2.15735
	34.68	1.701	34.68	1.055	34.68	0.807		34.7	3.38168	34.7	2.18335	34.7	2.15661
	34.7	1.565	34.7	1.102	34.7	0.915		34.72	3.38759	34.72	2.18213	34.72	2.15025
	34.72	1.502	34.72	1.089	34.72	0.863		34.74	3.37729	34.74	2.17989	34.74	2.149
	34.74	1.518	34.74	1.113	34.74	0.821		34.76	3.38088	34.76	2.17719	34.76	2.14998
	34.76	1.564	34.76	1.063	34.76	0.916		34.78	3.39247	34.78	2.17919	34.78	2.15923
	34.78	1.631	34.78	1.087	34.78	0.921		34.8	3.37977	34.8	2.18246	34.8	2.15226
	34.8	1.601	34.8	1.101	34.8	0.899		34.82	3.39576	34.82	2.18631	34.82	2.15417
	34.82	1.605	34.82	1.094	34.82	0.89		34.84	3.38407	34.84	2.18739	34.84	2.14875
	34.84	1.714	34.84	1.185	34.84	0.932		34.86	3.39039	34.86	2.18974	34.86	2.1605
	34.86	1.621	34.86	1.122	34.86	0.939		34.88	3.37609	34.88	2.18185	34.88	2.15542
	34.88	1.705	34.88	1.071	34.88	0.998		34.9	3.38588	34.9	2.18157	34.9	2.16097
	34.9	1.602	34.9	1.136	34.9	0.891		34.92	3.37354	34.92	2.18371	34.92	2.15488
	34.92	1.533	34.92	1.241	34.92	0.802		34.94	3.38507	34.94	2.19039	34.94	2.1559
	34.94	1.616	34.94	1.174	34.94	0.974		34.96	3.38853	34.96	2.18203	34.96	2.16046
	34.96	1.684	34.96	1.163	34.96	1.073		34.98	3.37611	34.98	2.18289	34.98	2.16816
	34.98	1.738	34.98	1.18	34.98	0.893		35	3.38944	35	2.19394	35	2.1604
	35	1.639	35	1.078	35	0.833		35.02	3.38581	35.02	2.18914	35.02	2.162
	35.02	1.518	35.02	1.116	35.02	0.805		35.04	3.37638	35.04	2.18142	35.04	2.15433
	35.04	1.505	35.04	1.115	35.04	0.935		35.06	3.37404	35.06	2.18571	35.06	2.15291
	35.06	1.64	35.06	1.107	35.06	0.979		35.08	3.3743	35.08	2.18165	35.08	2.15489
	35.08	1.644	35.08	1.118	35.08	0.886		35.1	3.37382	35.1	2.1859	35.1	2.16077
	35.1	1.639	35.1	1.093	35.1	1.021		35.12	3.38103	35.12	2.17688	35.12	2.15403
	35.12	1.704	35.12	1.094	35.12	0.974		35.14	3.38645	35.14	2.18673	35.14	2.14832
	35.14	1.744	35.14	1.091	35.14	1.06		35.16	3.37523	35.16	2.18533	35.16	2.15519
	35.16	1.736	35.16	1.033	35.16	1.04		35.18	3.39379	35.18	2.18066	35.18	2.15292
	35.18	1.524	35.18	0.99	35.18	1.071		35.2	3.38375	35.2	2.1862	35.2	2.16975
	35.2	1.708	35.2	0.916	35.2	1.092		35.22	3.37098	35.22	2.18215	35.22	2.1468
	35.22	1.666	35.22	0.945	35.22	1.021		35.24	3.37829	35.24	2.18258	35.24	2.16003
	35.24	1.621	35.24	1.054	35.24	1.048		35.26	3.38491	35.26	2.18188	35.26	2.15873
	35.26	1.481	35.26	1.042	35.26	0.928		35.28	3.38583	35.28	2.17905	35.28	2.15182
	35.28	1.655	35.28	1.069	35.28	0.852		35.3	3.37398	35.3	2.17599	35.3	2.15974
	35.3	1.674	35.3	1.001	35.3	0.985		35.32	3.37807	35.32	2.17766	35.32	2.16332
	35.32	1.548	35.32	0.965	35.32	0.947		35.34	3.38915	35.34	2.1904	35.34	2.16419
	35.34	1.488	35.34	1.098	35.34	0.931		35.36	3.39603	35.36	2.18313	35.36	2.15707
	35.36	1.589	35.36	1.078	35.36	0.948		35.38	3.39053	35.38	2.1829	35.38	2.16101
	35.38	1.417	35.38	1.049	35.38	0.995		35.4	3.36835	35.4	2.17912	35.4	2.15795
	35.4	1.502	35.4	1.027	35.4	0.98		35.42	3.39366	35.42	2.19042	35.42	2.15333
	35.42	1.599	35.42	1.166	35.42	0.993		35.44	3.3689	35.44	2.18788	35.44	2.15153
	35.44	1.559	35.44	1.057	35.44	0.948		35.46	3.38257	35.46	2.17345	35.46	2.15933
	35.46	1.472	35.46	1.063	35.46	1.04		35.48	3.37093	35.48	2.18954	35.48	2.15723
	35.48	1.545	35.48	1.142	35.48	1.085		35.5	3.38787	35.5	2.18517	35.5	2.1588
	35.5	1.476	35.5	1.14	35.5	1.121		35.52	3.38583	35.52	2.18268	35.52	2.15533
	35.52	1.524	35.52	1.094	35.52	1.098		35.54	3.37671	35.54	2.18806	35.54	2.15274
	35.54	1.601	35.54	1.15	35.54	0.98		35.56	3.38599	35.56	2.18495	35.56	2.15431
	35.56	1.589	35.56	1.035	35.56	0.997		35.58	3.38296	35.58	2.18747	35.58	2.14942
	35.58	1.648	35.58	1.118	35.58	0.962		35.6	3.36474	35.6	2.18622	35.6	2.1561
	35.6	1.656	35.6	1.017	35.6	0.968		35.62	3.37102	35.62	2.17512	35.62	2.15668
	35.62	1.577	35.62	1.133	35.62	0.932		35.64	3.374	35.64	2.18321	35.64	2.15874
	35.64	1.638	35.64	1.035	35.64	0.889		35.66	3.39057	35.66	2.18433	35.66	2.15598
	35.66	1.691	35.66	1.102	35.66	0.965		35.68	3.39058	35.68	2.18054	35.68	2.15592
	35.68	1.613	35.68	1.1	35.68	0.789		35.7	3.36824	35.7	2.18044	35.7	2.15659
	35.7	1.667	35.7	1.098	35.7	0.872		35.72	3.37616	35.72	2.18782	35.72	2.16331
	35.72	1.604	35.72	1.095	35.72	0.832		35.74	3.38461	35.74	2.19083	35.74	2.16106
	35.74	1.756	35.74	1.088	35.74	0.785		35.76	3.37801	35.76	2.189	35.76	2.16023
	35.76	1.618	35.76	1.079	35.76	0.848		35.78	3.38677	35.78	2.18565	35.78	2.15827
	35.78	1.62	35.78	1.129	35.78	0.972		35.8	3.38403	35.8	2.18811	35.8	2.15117
	35.8	1.522	35.8	1.019	35.8	0.903		35.82	3.38125	35.82	2.18321	35.82	2.16244
	35.82	1.651	35.82	1.031	35.82	0.933		35.84	3.38772	35.84	2.17648	35.84	2.15913
	35.84	1.659	35.84	1.084	35.84	0.787		35.86	3.383	35.86	2.18311	35.86	2.16068
	35.86	1.692	35.86	1.104	35.86	0.94		35.88	3.39285	35.88	2.18904	35.88	2.15724
	35.88	1.668	35.88	1.074	35.88	0.91		35.9	3.38252	35.9	2.18393	35.9	2.15964
	35.9	1.865	35.9	1.103	35.9	0.964		35.92	3.38668	35.92	2.18471	35.92	2.15928
	35.92	1.736	35.92	1.113	35.92	0.997		35.94	3.37141	35.94	2.19133	35.94	2.15886
	35.94	1.858	35.94	1.152	35.94	1		35.96	3.36821	35.96	2.17958	35.96	2.15075
	35.96	1.85	35.96	1.015	35.96	1.074		35.98	3.37444	35.98	2.18003	35.98	2.15521
	35.98	1.801	35.98	1.047	35.98	1.009		36	3.3809	36	2.18534	36	2.1592
	36	1.71	36	1.147	36	0.843		36.02	3.37526	36.02	2.18759	36.02	2.1586
	36.02	1.716	36.02	0.999	36.02	0.97		36.04	3.37936	36.04	2.18484	36.04	2.15803
	36.04	1.747	36.04	1.107	36.04	1.111		36.06	3.38042	36.06	2.18256	36.06	2.1572
	36.06	1.859	36.06	1.066	36.06	1.101		36.08	3.38275	36.08	2.18493	36.08	2.15161
	36.08	1.813	36.08	1.1	36.08	1.093		36.1	3.38328	36.1	2.18334	36.1	2.15545
	36.1	1.699	36.1	1.155	36.1	0.991		36.12	3.38992	36.12	2.18294	36.12	2.15322
	36.12	1.747	36.12	1.1	36.12	1.059		36.14	3.3759	36.14	2.18709	36.14	2.15578
	36.14	1.724	36.14	1.244	36.14	1.074		36.16	3.37069	36.16	2.18808	36.16	2.16435
	36.16	1.643	36.16	1.254	36.16	1.141		36.18	3.39538	36.18	2.18595	36.18	2.15663
	36.18	1.723	36.18	1.157	36.18	1.039		36.2	3.37693	36.2	2.1867	36.2	2.1554
	36.2	1.768	36.2	1.201	36.2	1.113		36.22	3.37555	36.22	2.18545	36.22	2.1603
	36.22	1.828	36.22	1.036	36.22	1.15		36.24	3.37145	36.24	2.17852	36.24	2.15689
	36.24	1.721	36.24	1.13	36.24	1.187		36.26	3.36654	36.26	2.17824	36.26	2.15219
	36.26	1.63	36.26	1.179	36.26	1.131		36.28	3.35515	36.28	2.18277	36.28	2.16011
	36.28	1.713	36.28	1.178	36.28	1.236		36.3	3.37823	36.3	2.18977	36.3	2.15784
	36.3	1.718	36.3	1.029	36.3	1.224		36.32	3.37733	36.32	2.18116	36.32	2.15579
	36.32	1.649	36.32	1.032	36.32	1.307		36.34	3.38166	36.34	2.18021	36.34	2.15384
	36.34	1.683	36.34	1.06	36.34	1.192		36.36	3.39037	36.36	2.18865	36.36	2.16208
	36.36	1.683	36.36	1.145	36.36	1.178		36.38	3.38064	36.38	2.18125	36.38	2.15885
	36.38	1.746	36.38	0.997	36.38	1.057		36.4	3.38748	36.4	2.18569	36.4	2.1553
	36.4	1.573	36.4	1.045	36.4	1.063		36.42	3.36215	36.42	2.18273	36.42	2.15282
	36.42	1.61	36.42	1.042	36.42	0.98		36.44	3.3748	36.44	2.18575	36.44	2.15939
	36.44	1.721	36.44	1.056	36.44	1.061		36.46	3.37185	36.46	2.18493	36.46	2.15501
	36.46	1.643	36.46	1.194	36.46	1.125		36.48	3.3788	36.48	2.18447	36.48	2.15856
	36.48	1.688	36.48	0.987	36.48	1.085		36.5	3.37189	36.5	2.18049	36.5	2.15659
	36.5	1.827	36.5	1.003	36.5	1.027		36.52	3.38974	36.52	2.19074	36.52	2.16297
	36.52	1.854	36.52	1.072	36.52	1.05		36.54	3.37655	36.54	2.18419	36.54	2.15253
	36.54	1.802	36.54	1.013	36.54	1.096		36.56	3.37284	36.56	2.18549	36.56	2.15842
	36.56	1.798	36.56	1.017	36.56	1.066		36.58	3.38959	36.58	2.18772	36.58	2.15375
	36.58	1.776	36.58	1.055	36.58	1.034		36.6	3.36809	36.6	2.18209	36.6	2.14974
	36.6	1.771	36.6	1.078	36.6	1.093		36.62	3.38403	36.62	2.18714	36.62	2.15403
	36.62	1.817	36.62	1.12	36.62	1.048		36.64	3.37334	36.64	2.18332	36.64	2.16481
	36.64	1.793	36.64	1.03	36.64	1.058		36.66	3.37366	36.66	2.19355	36.66	2.15063
	36.66	1.79	36.66	1.068	36.66	1.087		36.68	3.38115	36.68	2.18052	36.68	2.15276
	36.68	1.901	36.68	0.984	36.68	0.971		36.7	3.3737	36.7	2.18597	36.7	2.15279
	36.7	1.76	36.7	0.987	36.7	0.933		36.72	3.38603	36.72	2.18053	36.72	2.16054
	36.72	1.806	36.72	0.969	36.72	0.95		36.74	3.38023	36.74	2.19926	36.74	2.15917
	36.74	1.948	36.74	1.03	36.74	0.945		36.76	3.36522	36.76	2.19298	36.76	2.15397
	36.76	1.835	36.76	1.045	36.76	0.912		36.78	3.37973	36.78	2.1834	36.78	2.1595
	36.78	1.869	36.78	0.982	36.78	0.912		36.8	3.38922	36.8	2.18356	36.8	2.15963
	36.8	1.794	36.8	1.071	36.8	0.973		36.82	3.38379	36.82	2.1835	36.82	2.15432
	36.82	1.795	36.82	1.045	36.82	1.007		36.84	3.37945	36.84	2.18752	36.84	2.15698
	36.84	1.873	36.84	1.067	36.84	0.974		36.86	3.3765	36.86	2.18233	36.86	2.1601
	36.86	1.916	36.86	1.018	36.86	0.976		36.88	3.37929	36.88	2.18138	36.88	2.15867
	36.88	1.943	36.88	1.005	36.88	0.911		36.9	3.38713	36.9	2.17903	36.9	2.16592
	36.9	1.864	36.9	1.08	36.9	0.989		36.92	3.39236	36.92	2.1792	36.92	2.15743
	36.92	1.784	36.92	1.082	36.92	0.959		36.94	3.39085	36.94	2.19207	36.94	2.15772
	36.94	1.777	36.94	1.036	36.94	0.924		36.96	3.39011	36.96	2.18311	36.96	2.15681
	36.96	1.69	36.96	1.013	36.96	0.94		36.98	3.37314	36.98	2.18958	36.98	2.15196
	36.98	1.682	36.98	1.026	36.98	0.982		37	3.37521	37	2.18942	37	2.15547
	37	1.664	37	1.033	37	1.035		37.02	3.38723	37.02	2.18467	37.02	2.15495
	37.02	1.611	37.02	1.056	37.02	0.954		37.04	3.3784	37.04	2.1864	37.04	2.15459
	37.04	1.592	37.04	1.014	37.04	0.927		37.06	3.37774	37.06	2.19507	37.06	2.15637
	37.06	1.704	37.06	1.073	37.06	0.971		37.08	3.36708	37.08	2.18824	37.08	2.15657
	37.08	1.795	37.08	1.01	37.08	1.049		37.1	3.38116	37.1	2.18793	37.1	2.15679
	37.1	1.858	37.1	1.058	37.1	0.963		37.12	3.38733	37.12	2.18389	37.12	2.16492
	37.12	1.797	37.12	1.119	37.12	0.906		37.14	3.37915	37.14	2.18801	37.14	2.15492
	37.14	1.784	37.14	1.077	37.14	0.897		37.16	3.37129	37.16	2.18621	37.16	2.15219
	37.16	1.695	37.16	1.066	37.16	0.825		37.18	3.39205	37.18	2.18434	37.18	2.15212
	37.18	1.86	37.18	0.997	37.18	0.859		37.2	3.39425	37.2	2.19297	37.2	2.15762
	37.2	1.863	37.2	1.014	37.2	0.959		37.22	3.3767	37.22	2.18253	37.22	2.16186
	37.22	1.894	37.22	1.018	37.22	0.88		37.24	3.39302	37.24	2.19695	37.24	2.15458
	37.24	1.739	37.24	1.038	37.24	0.939		37.26	3.37439	37.26	2.17969	37.26	2.16558
	37.26	1.773	37.26	1.045	37.26	0.879		37.28	3.38536	37.28	2.18709	37.28	2.15039
	37.28	1.721	37.28	1.015	37.28	0.813		37.3	3.37478	37.3	2.18608	37.3	2.15474
	37.3	1.797	37.3	1.074	37.3	0.934		37.32	3.38606	37.32	2.18449	37.32	2.15659
	37.32	1.78	37.32	0.996	37.32	0.899		37.34	3.38717	37.34	2.18979	37.34	2.15586
	37.34	1.845	37.34	0.958	37.34	0.835		37.36	3.37939	37.36	2.19397	37.36	2.15753
	37.36	1.828	37.36	1.019	37.36	0.902		37.38	3.38245	37.38	2.18444	37.38	2.15765
	37.38	1.879	37.38	0.955	37.38	0.942		37.4	3.38262	37.4	2.19029	37.4	2.16038
	37.4	1.84	37.4	1.041	37.4	0.839		37.42	3.3799	37.42	2.18501	37.42	2.15843
	37.42	1.996	37.42	1.009	37.42	1.031		37.44	3.37758	37.44	2.19803	37.44	2.15393
	37.44	1.995	37.44	0.994	37.44	0.901		37.46	3.3843	37.46	2.18539	37.46	2.15536
	37.46	2.017	37.46	0.975	37.46	0.931		37.48	3.38586	37.48	2.18784	37.48	2.15542
	37.48	1.906	37.48	1.154	37.48	0.878		37.5	3.38019	37.5	2.18331	37.5	2.15316
	37.5	2.002	37.5	1.09	37.5	0.889		37.52	3.38551	37.52	2.1926	37.52	2.1644
	37.52	2.008	37.52	1.065	37.52	0.94		37.54	3.38968	37.54	2.19281	37.54	2.16097
	37.54	2.005	37.54	1.073	37.54	0.821		37.56	3.38605	37.56	2.18127	37.56	2.16163
	37.56	2.108	37.56	1.025	37.56	0.968		37.58	3.36312	37.58	2.18662	37.58	2.15837
	37.58	2.034	37.58	0.948	37.58	0.95		37.6	3.36944	37.6	2.18899	37.6	2.1643
	37.6	2.042	37.6	0.995	37.6	0.847		37.62	3.37695	37.62	2.19707	37.62	2.15479
	37.62	1.959	37.62	1.03	37.62	1.011		37.64	3.38232	37.64	2.19396	37.64	2.15391
	37.64	1.962	37.64	1.006	37.64	0.88		37.66	3.38642	37.66	2.17877	37.66	2.1624
	37.66	1.947	37.66	1.108	37.66	0.882		37.68	3.37389	37.68	2.19031	37.68	2.15577
	37.68	1.871	37.68	0.941	37.68	0.828		37.7	3.37764	37.7	2.18369	37.7	2.1628
	37.7	1.842	37.7	1.017	37.7	0.903		37.72	3.38383	37.72	2.18809	37.72	2.15775
	37.72	1.8	37.72	1.041	37.72	0.926		37.74	3.38779	37.74	2.1883	37.74	2.15785
	37.74	1.94	37.74	1.05	37.74	0.899		37.76	3.38002	37.76	2.19064	37.76	2.15866
	37.76	1.858	37.76	1.061	37.76	1.08		37.78	3.38932	37.78	2.18343	37.78	2.16104
	37.78	1.917	37.78	1.088	37.78	0.911		37.8	3.37334	37.8	2.18159	37.8	2.15482
	37.8	1.859	37.8	0.974	37.8	0.863		37.82	3.38865	37.82	2.19233	37.82	2.15458
	37.82	1.794	37.82	1.044	37.82	0.918		37.84	3.36906	37.84	2.19079	37.84	2.15894
	37.84	1.71	37.84	1.066	37.84	0.873		37.86	3.3648	37.86	2.18401	37.86	2.16174
	37.86	1.722	37.86	1.054	37.86	0.917		37.88	3.37679	37.88	2.18792	37.88	2.16118
	37.88	1.733	37.88	1.066	37.88	0.913		37.9	3.38145	37.9	2.1808	37.9	2.16437
	37.9	1.815	37.9	1.008	37.9	0.962		37.92	3.37143	37.92	2.18231	37.92	2.16178
	37.92	1.709	37.92	1.014	37.92	0.955		37.94	3.37497	37.94	2.18328	37.94	2.15472
	37.94	1.754	37.94	1.004	37.94	0.891		37.96	3.37332	37.96	2.18391	37.96	2.15913
	37.96	1.719	37.96	1.087	37.96	0.8		37.98	3.36335	37.98	2.18258	37.98	2.16284
	37.98	1.979	37.98	1.079	37.98	0.897		38	3.36963	38	2.1935	38	2.16035
	38	1.98	38	1.039	38	0.913		38.02	3.38287	38.02	2.19563	38.02	2.15633
	38.02	1.833	38.02	0.965	38.02	0.912		38.04	3.37138	38.04	2.18294	38.04	2.16057
	38.04	1.923	38.04	1.116	38.04	0.925		38.06	3.37468	38.06	2.18221	38.06	2.15544
	38.06	1.689	38.06	1.039	38.06	0.991		38.08	3.38619	38.08	2.18475	38.08	2.15445
	38.08	1.9	38.08	1.06	38.08	0.898		38.1	3.37895	38.1	2.19339	38.1	2.15723
	38.1	1.764	38.1	1.08	38.1	1.029		38.12	3.38278	38.12	2.17908	38.12	2.15259
	38.12	1.846	38.12	1.054	38.12	0.925		38.14	3.38929	38.14	2.18627	38.14	2.16231
	38.14	1.984	38.14	1.022	38.14	0.893		38.16	3.37625	38.16	2.18095	38.16	2.16177
	38.16	1.968	38.16	1.098	38.16	0.957		38.18	3.37997	38.18	2.18576	38.18	2.15171
	38.18	2.02	38.18	1.057	38.18	0.866		38.2	3.36226	38.2	2.18325	38.2	2.16448
	38.2	1.863	38.2	1.009	38.2	0.927		38.22	3.37865	38.22	2.18986	38.22	2.16153
	38.22	1.858	38.22	0.989	38.22	0.888		38.24	3.38513	38.24	2.18404	38.24	2.15554
	38.24	1.853	38.24	1.186	38.24	0.908		38.26	3.3717	38.26	2.19534	38.26	2.16019
	38.26	1.957	38.26	1.111	38.26	0.895		38.28	3.38352	38.28	2.18555	38.28	2.15847
	38.28	1.806	38.28	1.115	38.28	0.856		38.3	3.38281	38.3	2.18276	38.3	2.15845
	38.3	1.827	38.3	1.088	38.3	0.896		38.32	3.36815	38.32	2.18563	38.32	2.15778
	38.32	1.943	38.32	1.148	38.32	0.825		38.34	3.38232	38.34	2.1873	38.34	2.15805
	38.34	1.851	38.34	1.194	38.34	0.917		38.36	3.38245	38.36	2.18165	38.36	2.15696
	38.36	1.874	38.36	1.113	38.36	0.927		38.38	3.38383	38.38	2.18498	38.38	2.16168
	38.38	1.92	38.38	0.993	38.38	0.937		38.4	3.38257	38.4	2.18802	38.4	2.15831
	38.4	1.934	38.4	1.116	38.4	0.831		38.42	3.37321	38.42	2.17991	38.42	2.15792
	38.42	1.906	38.42	1.048	38.42	0.962		38.44	3.37601	38.44	2.19334	38.44	2.15802
	38.44	2.032	38.44	1.157	38.44	0.843		38.46	3.38615	38.46	2.19132	38.46	2.15133
	38.46	1.883	38.46	1.097	38.46	0.941		38.48	3.37289	38.48	2.18287	38.48	2.15456
	38.48	1.832	38.48	1.11	38.48	0.883		38.5	3.37802	38.5	2.19076	38.5	2.15686
	38.5	1.917	38.5	1.103	38.5	0.862		38.52	3.3747	38.52	2.18785	38.52	2.15383
	38.52	1.874	38.52	1.086	38.52	0.834		38.54	3.38834	38.54	2.19092	38.54	2.16124
	38.54	1.664	38.54	1.111	38.54	0.926		38.56	3.37741	38.56	2.18795	38.56	2.15529
	38.56	1.823	38.56	1.191	38.56	0.802		38.58	3.37817	38.58	2.1939	38.58	2.15878
	38.58	1.799	38.58	1.156	38.58	0.811		38.6	3.3826	38.6	2.19079	38.6	2.16014
	38.6	1.793	38.6	1.128	38.6	0.828		38.62	3.37361	38.62	2.19059	38.62	2.15869
	38.62	1.678	38.62	1.125	38.62	0.81		38.64	3.3832	38.64	2.18411	38.64	2.15234
	38.64	1.747	38.64	1.158	38.64	0.77		38.66	3.38162	38.66	2.18699	38.66	2.16326
	38.66	1.685	38.66	1.211	38.66	0.885		38.68	3.37332	38.68	2.18555	38.68	2.14434
	38.68	1.8	38.68	1.13	38.68	0.789		38.7	3.37983	38.7	2.18634	38.7	2.16382
	38.7	1.715	38.7	1.12	38.7	0.834		38.72	3.3777	38.72	2.18353	38.72	2.15473
	38.72	1.701	38.72	1.127	38.72	0.884		38.74	3.38072	38.74	2.19235	38.74	2.16048
	38.74	1.819	38.74	1.156	38.74	0.85		38.76	3.38384	38.76	2.18066	38.76	2.15794
	38.76	1.707	38.76	1.078	38.76	0.892		38.78	3.38365	38.78	2.18904	38.78	2.1609
	38.78	1.733	38.78	1.077	38.78	0.91		38.8	3.38157	38.8	2.18718	38.8	2.15796
	38.8	1.746	38.8	1.111	38.8	0.86		38.82	3.38259	38.82	2.18578	38.82	2.15763
	38.82	1.786	38.82	1.256	38.82	0.815		38.84	3.38813	38.84	2.19098	38.84	2.16
	38.84	1.732	38.84	1.121	38.84	0.842		38.86	3.38244	38.86	2.18499	38.86	2.15851
	38.86	1.739	38.86	1.121	38.86	0.844		38.88	3.38134	38.88	2.1882	38.88	2.15769
	38.88	1.718	38.88	1.156	38.88	0.919		38.9	3.37442	38.9	2.18949	38.9	2.16052
	38.9	1.735	38.9	1.11	38.9	0.886		38.92	3.36444	38.92	2.18406	38.92	2.15595
	38.92	1.681	38.92	1.222	38.92	0.943		38.94	3.36327	38.94	2.18567	38.94	2.15656
	38.94	1.66	38.94	1.175	38.94	0.882		38.96	3.3879	38.96	2.18513	38.96	2.16061
	38.96	1.749	38.96	1.202	38.96	0.846		38.98	3.38882	38.98	2.19077	38.98	2.1642
	38.98	1.736	38.98	1.215	38.98	0.932		39	3.36438	39	2.1922	39	2.15502
	39	1.605	39	1.194	39	0.839		39.02	3.38698	39.02	2.19197	39.02	2.14623
	39.02	1.676	39.02	1.182	39.02	0.83		39.04	3.37482	39.04	2.19263	39.04	2.16205
	39.04	1.731	39.04	1.189	39.04	0.819		39.06	3.37334	39.06	2.18675	39.06	2.15664
	39.06	1.643	39.06	1.188	39.06	0.808		39.08	3.37657	39.08	2.18677	39.08	2.15725
	39.08	1.708	39.08	1.276	39.08	0.882		39.1	3.39036	39.1	2.18551	39.1	2.16067
	39.1	1.749	39.1	1.228	39.1	0.843		39.12	3.36871	39.12	2.19054	39.12	2.16229
	39.12	1.607	39.12	1.299	39.12	0.796		39.14	3.368	39.14	2.19125	39.14	2.1551
	39.14	1.635	39.14	1.334	39.14	0.787		39.16	3.38618	39.16	2.19393	39.16	2.15581
	39.16	1.852	39.16	1.224	39.16	0.786		39.18	3.38594	39.18	2.19578	39.18	2.15698
	39.18	1.803	39.18	1.177	39.18	0.871		39.2	3.38341	39.2	2.18197	39.2	2.15855
	39.2	1.893	39.2	1.157	39.2	0.846		39.22	3.37885	39.22	2.18396	39.22	2.16153
	39.22	1.676	39.22	1.163	39.22	0.897		39.24	3.38491	39.24	2.18493	39.24	2.15777
	39.24	1.79	39.24	1.278	39.24	0.843		39.26	3.38001	39.26	2.19824	39.26	2.15412
	39.26	1.746	39.26	1.206	39.26	0.838		39.28	3.37423	39.28	2.18933	39.28	2.15375
	39.28	1.882	39.28	1.307	39.28	0.803		39.3	3.3804	39.3	2.19028	39.3	2.15558
[truncated: 112,685 more rows]
[truncated: 37 more columns]

## Sheet: Fig 5ABD
Fig. 5A	Time(ns)	RMSD_DC11PC (A)	RMSD_DC12PC (A)		Fig. 5B	DC11PC_Theta (degrees)	DC12PC_Theta(degrees)		Fig. 5D	[GdnHCl] (M)	DC11PC		DC12PC
[truncated: 3,300 more rows]

[truncated: 16 more sheets: SM_fig. S1B, SM_fig S2B, SM_fig 3BC, SM_fig. S4ABC, SM_fig. S5BCD, SM_fig. S6BC, SM_fig. S7, SM_fig. S9AB, SM_fig. S10A, SM_fig.S10B, SM_fig. S10C, SM_fig. S11ABCD, SM_fig. S12AB, SM_fig. S13AB, SM_fig. S16AB, SM_fig. S17]
